# Supplementary material for: Rescuing SERCA2 pump deficiency improves bone mechano-responsiveness in type 2 diabetes by shaping osteocyte calcium dynamics
Source: Nat Commun. 2024 Jan 30;15:890. doi: 10.1038/s41467-024-45023-6 (PMC10828510; doi:10.1038/s41467-024-45023-6)
Supplement: Supplementary file 4 — Source Data [file 41467_2024_45023_MOESM4_ESM.xlsx]

## Sheet: Figure 1
Figure 1d									Figure 1d				Figure 1e									Figure 1e				Figure 1i									Figure 1i
BV/TV	Non-diabetes								BV/TV				Trabecular area (%)	Non-diabetes								Trabecular area (%)				Elastic modulus (GPa)	Non-diabetes								Elastic modulus (GPa)
Control	22.19	21.57	18.28	19.97	20.16	21.49	22.04	23.17	Two-way ANOVA with Bonferroni’s post test	Summary	P Value		Control	21.98	24.11	24.56	22.32	22.37	22.25	21.9	17.27	Two-way ANOVA with Bonferroni’s post test	Summary	P Value		Control	25.2	26.4	25.1	24.4	23.2	25.5	26.4	25.8	Two-way ANOVA with Bonferroni’s post test	Summary	P Value
Loaded	27.68	24.44	27.88	31.63	32.99	29.39	28.68	24.72	Control:Non-diabetes vs. Control:KK-Ay	***	<0.0001		Loaded	25.22	29.68	28.69	35.22	31.97	37.34	33.26	22.81	Control:Non-diabetes vs. Control:KK-Ay	***	<0.0001		Loaded	26.5	29.7	27.9	28.8	29.4	30.2	25.4	28.2	Control:Non-diabetes vs. Control:KK-Ay	***	<0.0001
	KK-Ay								Control:Non-diabetes vs. Control:HFD+STZ	***	<0.0001			KK-Ay								Control:Non-diabetes vs. Control:HFD+STZ	***	<0.0001			KK-Ay								Control:Non-diabetes vs. Control:HFD+STZ	***	<0.0001
Control	15.54	15.84	11.54	13.08	13.29	14.43	14.39	10.53	Control:Non-diabetes vs. Loaded:Non-diabetes	***	<0.0001		Control	14.87	15.59	15.28	13.96	8.8	16.34	13.21	11.27	Control:Non-diabetes vs. Loaded:Non-diabetes	***	<0.0001		Control	16.4	18.4	18.2	17.9	15.1	20.8	18.6	19.5	Control:Non-diabetes vs. Loaded:Non-diabetes	**	0.0086
Loaded	15.35	14.58	18.98	13.42	11.71	14.61	10.05	14.89	Loaded:Non-diabetes vs. Loaded:KK-Ay	***	<0.0001		Loaded	14.14	10.18	9.56	15.13	15.27	13.93	15.34	17.48	Loaded:Non-diabetes vs. Loaded:KK-Ay	***	<0.0001		Loaded	16.2	17.5	20.7	17.5	20.7	21.3	17	19	Loaded:Non-diabetes vs. Loaded:KK-Ay	***	<0.0001
	HFD+STZ								Loaded:Non-diabetes vs. Loaded:HFD+STZ	***	<0.0001			HFD+STZ								Loaded:Non-diabetes vs. Loaded:HFD+STZ	***	<0.0001			HFD+STZ								Loaded:Non-diabetes vs. Loaded:HFD+STZ	***	<0.0001
Control	15.17	15.2	13.58	16.75	12.92	12.31	16.02	15.13					Control	10.06	15.43	19.35	9.07	14.49	10.73	14.38	11.3					Control	20.2	14	17.6	17.5	17	19.8	16.3	17.3
Loaded	15.19	14.63	15.79	18.32	13.89	15.96	14.35	13.92					Loaded	14.21	9.16	10.83	12.74	19.35	11.52	14.92	12.45					Loaded	17.1	18.7	17.9	17.8	19.4	17	15	18.2
Tb.Th	Non-diabetes								Tb.Th																	Hardness (GPa)	Non-diabetes								Hardness (GPa)
Control	33.76	39.14	35.85	41.68	39.64	34.93	36.08	37.84	Two-way ANOVA with Bonferroni’s post test	Summary	P Value		Figure 1f									Figure 1f				Control	0.66	0.73	0.7	1	0.88	0.73	0.68	0.78	Two-way ANOVA with Bonferroni’s post test	Summary	P Value
Loaded	45.68	43.98	44.14	48.63	52.76	50.56	53.2	41.97	Control:Non-diabetes vs. Control:KK-Ay	*	0.0123		Ct.Th (mm)	Non-diabetes								Ct.Th (mm)				Loaded	0.89	1.15	1.01	1.07	0.86	0.83	1.35	0.92	Control:Non-diabetes vs. Control:KK-Ay	**	0.0014
	KK-Ay								Control:Non-diabetes vs. Control:HFD+STZ	**	0.0074		Control	0.12	0.11	0.13	0.13	0.12	0.11	0.15	0.13	Two-way ANOVA with Bonferroni’s post test	Summary	P Value			KK-Ay								Control:Non-diabetes vs. Control:HFD+STZ	**	0.0018
Control	36.65	34.54	30.1	32.49	33.2	31.26	34	27.21	Control:Non-diabetes vs. Loaded:Non-diabetes	***	<0.0001		Loaded	0.14	0.15	0.18	0.15	0.13	0.16	0.17	0.16	Control:Non-diabetes vs. Control:KK-Ay	***	<0.0001		Control	0.55	0.5	0.67	0.46	0.47	0.5	0.52	0.63	Control:Non-diabetes vs. Loaded:Non-diabetes	***	0.0009
Loaded	34.6	31.99	34.36	33.21	31.13	32.74	29.21	31.47	Loaded:Non-diabetes vs. Loaded:KK-Ay	***	<0.0001			KK-Ay								Control:Non-diabetes vs. Control:HFD+STZ	ns	>0.9999		Loaded	0.65	0.61	0.35	0.47	0.58	0.56	0.61	0.64	Loaded:Non-diabetes vs. Loaded:KK-Ay	***	<0.0001
	HFD+STZ								Loaded:Non-diabetes vs. Loaded:HFD+STZ	***	<0.0001		Control	0.18	0.18	0.19	0.16	0.18	0.18	0.18	0.17	Control:Non-diabetes vs. Loaded:Non-diabetes	**	0.0023			HFD+STZ								Loaded:Non-diabetes vs. Loaded:HFD+STZ	***	<0.0001
Control	35.62	31.28	31.81	30.89	35.79	30.46	31.25	30.46					Loaded	0.2	0.19	0.17	0.18	0.2	0.18	0.18	0.19	Loaded:Non-diabetes vs. Loaded:KK-Ay	**	0.0013		Control	0.6	0.42	0.65	0.55	0.47	0.46	0.62	0.57
Loaded	36.51	31.73	34.23	31.56	34.88	32.13	33.49	33.85						HFD+STZ								Loaded:Non-diabetes vs. Loaded:HFD+STZ	ns	0.1236		Loaded	0.56	0.55	0.58	0.7	0.66	0.54	0.56	0.6
													Control	0.16	0.12	0.12	0.13	0.12	0.12	0.14	0.13
Tb.N	Non-diabetes								Tb.N				Loaded	0.14	0.15	0.16	0.13	0.14	0.11	0.15	0.1
Control	5.31	5.67	3.45	3.86	6.67	5.1	5.82	5.56	Two-way ANOVA with Bonferroni’s post test	Summary	P Value
Loaded	7.47	6.4	7.4	6.35	6.14	8.11	6.59	7.1	Control:Non-diabetes vs. Control:KK-Ay	*	0.0358		Figure 1g									Figure 1g
	KK-Ay								Control:Non-diabetes vs. Control:HFD+STZ	*	0.0483		Ct.Po (%)	Non-diabetes								Ct.Po (%)
Control	4.24	4.59	3.83	4.03	2.11	4.62	2.1	3.9	Control:Non-diabetes vs. Loaded:Non-diabetes	**	0.007		Control	3.12	2.24	3.15	2.56	2.39	2.61	3.27	2.66	Two-way ANOVA with Bonferroni’s post test	Summary	P Value
Loaded	4.44	4.56	3.9	4.04	3.76	4.46	2.1	4.73	Loaded:Non-diabetes vs. Loaded:KK-Ay	***	<0.0001		Loaded	0.64	1.05	0.77	0.94	1.05	0.69	0.87	0.78	Control:Non-diabetes vs. Control:KK-Ay	***	<0.0001
	HFD+STZ								Loaded:Non-diabetes vs. Loaded:HFD+STZ	***	<0.0001			KK-Ay								Control:Non-diabetes vs. Control:HFD+STZ	***	<0.0001
Control	5.15	2.91	3.81	2.87	3.96	3.88	2.78	4.46					Control	6.44	6.38	8.24	7.94	6.01	7.94	6.95	6.22	Control:Non-diabetes vs. Loaded:Non-diabetes	***	0.0003
Loaded	2.08	4.82	3.92	3.78	3.7	3.92	4.98	2.1					Loaded	5.7	6.93	7	7.07	8	7.21	8.14	6.36	Loaded:Non-diabetes vs. Loaded:KK-Ay	***	<0.0001
														HFD+STZ								Loaded:Non-diabetes vs. Loaded:HFD+STZ	***	<0.0001
Tb.Sp	Non-diabetes								Tb.Sp				Control	7.07	6.13	5.88	5.64	6.81	5.66	7.19	4.85
Control	192.37	152.24	152.2	132.42	166.02	174.18	151.72	155.48	Two-way ANOVA with Bonferroni’s post test	Summary	P Value		Loaded	6.42	6.17	7.09	5.12	5.36	8.17	5.48	4.15
Loaded	120.91	118.36	117.55	107.46	115.54	114.59	107.33	116.65	Control:Non-diabetes vs. Control:KK-Ay	**	0.0025
	KK-Ay								Control:Non-diabetes vs. Control:HFD+STZ	ns	0.1045		Figure 1h									Figure 1h
Control	199.16	183.5	230.71	215.94	216.55	185.31	202.2	231.32	Control:Non-diabetes vs. Loaded:Non-diabetes	**	0.0066		Ultimate Load (N)	Non-diabetes								Ultimate Load (N)
Loaded	190.85	187.33	146.63	214.27	234.8	191.38	261.48	179.84	Loaded:Non-diabetes vs. Loaded:KK-Ay	***	<0.0001		Control	14.45	15.41	15.85	13.24	15.24	13.84	15.85	10.79	Two-way ANOVA with Bonferroni’s post test	Summary	P Value
	HFD+STZ								Loaded:Non-diabetes vs. Loaded:HFD+STZ	***	<0.0001		Loaded	21.52	19.65	16.54	16.25	18.63	16.21	19.54	18.78	Control:Non-diabetes vs. Control:KK-Ay	**	0.0039
Control	172.48	178.49	227.22	161.56	203.16	226.19	183.34	190.62						KK-Ay								Control:Non-diabetes vs. Control:HFD+STZ	***	<0.0001
Loaded	172.7	169.97	198.33	149.64	232.62	214.63	166.46	172.96					Control	10.42	8.85	9.63	10.85	11.24	12.24	14.52	9.85	Control:Non-diabetes vs. Loaded:Non-diabetes	***	0.0004
													Loaded	11.41	12.25	15.23	8.85	8.54	11	12.05	11.85	Loaded:Non-diabetes vs. Loaded:KK-Ay	***	<0.0001
BS/BV	Non-diabetes								BS/BV					HFD+STZ								Loaded:Non-diabetes vs. Loaded:HFD+STZ	***	<0.0001
Control	53.73	69.33	63.96	65.57	64.74	71.81	63.87	66.73	Two-way ANOVA with Bonferroni’s post test	Summary	P Value		Control	9.65	7.75	6.65	8.89	10.24	11.25	9.23	10.52
Loaded	49.62	51.53	51.37	52.36	40.57	48.3	51.77	50.04	Control:Non-diabetes vs. Control:KK-Ay	ns	0.1362		Loaded	11.28	9.45	10.2	8.32	7.85	9.98	9.98	8.52
	KK-Ay								Control:Non-diabetes vs. Control:HFD+STZ	ns	>0.9999
Control	71.19	76.52	71.07	73.9	65.44	64.62	67.95	78.14	Control:Non-diabetes vs. Loaded:Non-diabetes	***	<0.0001		Stiffness (N/mm)	Non-diabetes								Stiffness (N/mm)
Loaded	70.99	71.83	68.46	72.11	67.54	72.64	65.13	73.4	Loaded:Non-diabetes vs. Loaded:KK-Ay	***	<0.0001		Control	79.82	68.52	84.52	75.62	82.25	84.52	95.26	90.75	Two-way ANOVA with Bonferroni’s post test	Summary	P Value
	HFD+STZ								Loaded:Non-diabetes vs. Loaded:HFD+STZ	***	<0.0001		Loaded	128.62	100.24	95.21	102.23	113.36	104.52	98.56	104.56	Control:Non-diabetes vs. Control:KK-Ay	***	0.0005
Control	70.15	70.25	68.27	66.22	67.13	66.69	66.44	76						KK-Ay								Control:Non-diabetes vs. Control:HFD+STZ	***	<0.0001
Loaded	75.53	70.14	75.64	67.56	64.25	73.64	74.73	59.85					Control	52.65	64.45	68.56	79.96	68.85	65.52	47.79	57.85	Control:Non-diabetes vs. Loaded:Non-diabetes	***	<0.0001
													Loaded	62.21	71.24	55.36	68.59	67.85	59.98	68.54	54.24	Loaded:Non-diabetes vs. Loaded:KK-Ay	***	<0.0001
														HFD+STZ								Loaded:Non-diabetes vs. Loaded:HFD+STZ	***	<0.0001
													Control	65.87	67.58	52.25	47.78	49.96	49.98	58.85	45.52
													Loaded	58.8	62.54	48.56	48.89	52.25	60.42	57.85	59.96

## Sheet: Figure 2
Figure 2a																										Figure 2a				Figure 2f
Canalicular length (μm）	Non-diabetes								KK-Ay								HFD+STZ									Canalicular length (μm）				N.OC/BS (1/mm)
Control	13.1	9.6	12.4	9.4	9.3	8.2	11.5	7.8	8	6.3	6.4	5.8	5.4	4.8	7.2	6.8	5.7	8.1	6	5.3	4.4	6.6	6	4.5		Two-way ANOVA with Bonferroni’s post test	Summary	P Value		Two-way ANOVA with Bonferroni’s post test	Summary	P Value
Loaded	14.5	13.6	14.1	12.5	18.3	12.6	17	10.2	5.3	8.5	6.2	7.2	7.3	6.7	5.6	6.8	6.1	6.6	4.8	6.5	3.5	8.3	7.1	5.4		Control:Non-diabetes vs. Control:KK-Ay	***	0.0005		Control:Non-diabetes vs. Control:KK-Ay	***	<0.0001
																										Control:Non-diabetes vs. Control:HFD+STZ	***	<0.0001		Control:Non-diabetes vs. Control:HFD+STZ	***	<0.0001
Figure 2b																										Control:Non-diabetes vs. Loaded:Non-diabetes	***	0.0003		Control:Non-diabetes vs. Loaded:Non-diabetes	***	<0.0001
Caspase-3+ OCY (%)	Non-diabetes								KK-Ay								HFD+STZ									Loaded:Non-diabetes vs. Loaded:KK-Ay	***	<0.0001		Loaded:Non-diabetes vs. Loaded:KK-Ay	***	<0.0001
Control	10.34	17.14	10.53	15.63	9.38	11.63	22.22	11.76	84.21	82.86	84.62	80	72.73	91.18	76.19	77.78	70	77.78	74.07	70.37	75	65	76.92	73.17		Loaded:Non-diabetes vs. Loaded:HFD+STZ	***	<0.0001		Loaded:Non-diabetes vs. Loaded:HFD+STZ	***	<0.0001
Loaded	3.45	0	3.03	0	2.94	4.76	3.03	6.25	84.62	80.56	70	83.33	90.63	76.67	83.33	79.31	65.96	72.73	70.21	72.41	65.63	61.29	76.36	58.33
																										Figure 2b				Figure 2g
Figure 2c																										Caspase-3+ OCY (%)				N.OB/BS (1/mm)
RANKL+ OCY (%)	Non-diabetes								KK-Ay								HFD+STZ									Two-way ANOVA with Bonferroni’s post test	Summary	P Value		Two-way ANOVA with Bonferroni’s post test	Summary	P Value
Control	17.86	17.39	22.73	20	19.23	21.05	17.14	22.73	70	81.82	80.65	58.33	85.71	72.09	72.92	61.11	73.33	77.78	78.26	63.41	73.68	65.22	64.71	69.23		Control:Non-diabetes vs. Control:KK-Ay	***	<0.0001		Control:Non-diabetes vs. Control:KK-Ay	***	<0.0001
Loaded	0	2.86	0	6.45	3.85	5.56	5.26	0	74.19	80.56	76.92	65.71	68.42	70	63.89	69.7	77.78	58.62	66.67	68.75	71.05	75	62.5	65.38		Control:Non-diabetes vs. Control:HFD+STZ	***	<0.0001		Control:Non-diabetes vs. Control:HFD+STZ	***	<0.0001
																										Control:Non-diabetes vs. Loaded:Non-diabetes	**	0.0017		Control:Non-diabetes vs. Loaded:Non-diabetes	***	<0.0001
Figure 2d																										Loaded:Non-diabetes vs. Loaded:KK-Ay	***	<0.0001		Loaded:Non-diabetes vs. Loaded:KK-Ay	***	<0.0001
OPG+ OCY (%)	Non-diabetes								KK-Ay								HFD+STZ									Loaded:Non-diabetes vs. Loaded:HFD+STZ	***	<0.0001		Loaded:Non-diabetes vs. Loaded:HFD+STZ	***	<0.0001
Control	26.67	22.22	25	21.74	18.18	25	20.45	26.19	13.95	12.5	9.68	11.11	14.71	13.64	11.63	13.33	11.76	9.68	13.89	13.33	12.12	14.29	12.5	15.63
Loaded	40.63	48.72	46.43	56.52	53.85	58.06	64.86	42.5	11.11	10.71	11.11	13.16	9.38	8.82	15	9.52	9.38	11.43	14.29	14.29	18.75	18.42	12.96	16.22		Figure 2c				Figure 2h
																										RANKL+ OCY (%)				MAR (μm/day) Trabecular bone
Figure 2e																										Two-way ANOVA with Bonferroni’s post test	Summary	P Value		Two-way ANOVA with Bonferroni’s post test	Summary	P Value
Sclerostin+ OCY (%)	Non-diabetes								KK-Ay								HFD+STZ									Control:Non-diabetes vs. Control:KK-Ay	***	<0.0001		Control:Non-diabetes vs. Control:KK-Ay	***	0.0005
Control	24.32	28.13	33.33	32.43	22.58	20.83	27.5	24	78.57	74.29	68.57	73.68	72.73	84.38	73.53	79.17	73.81	78.26	78.95	78.57	82.61	73.68	82.35	75.51		Control:Non-diabetes vs. Control:HFD+STZ	***	<0.0001		Control:Non-diabetes vs. Control:HFD+STZ	***	0.0001
Loaded	12.5	5.88	7.69	8.33	11.43	11.11	10.71	10.34	67.74	68.09	74.51	78.79	68.97	72.5	77.14	82.5	70.37	74.07	75	78.38	84.38	77.78	83.33	67.86		Control:Non-diabetes vs. Loaded:Non-diabetes	***	<0.0001		Control:Non-diabetes vs. Loaded:Non-diabetes	***	<0.0001
																										Loaded:Non-diabetes vs. Loaded:KK-Ay	***	<0.0001		Loaded:Non-diabetes vs. Loaded:KK-Ay	***	<0.0001
Figure 2f																										Loaded:Non-diabetes vs. Loaded:HFD+STZ	***	<0.0001		Loaded:Non-diabetes vs. Loaded:HFD+STZ	***	<0.0001
N.OC/BS (1/mm)	Non-diabetes								KK-Ay								HFD+STZ
Control	3.49	6.22	6.65	4.98	2.55	4.63	2.6	4.63	9.8	9.06	10.03	8.41	11.09	9.56	9.59	8.64	8.35	10.7	8.02	10.22	12.25	9.52	12.29	10.31		Figure 2d				Figure 2i
Loaded	0	1.01	2.02	1.92	2.32	0.93	0.73	0	8.93	9.29	10.4	7.36	9.14	9.65	7.72	8.21	11.59	11.28	8.13	12.19	8.96	11.51	9.34	11.5		OPG+ OCY (%)				MAR (μm/day) Periosteal bone
																										Two-way ANOVA with Bonferroni’s post test	Summary	P Value		Two-way ANOVA with Bonferroni’s post test	Summary	P Value
Figure 2g																										Control:Non-diabetes vs. Control:KK-Ay	***	<0.0001		Control:Non-diabetes vs. Control:KK-Ay	**	0.0092
N.OB/BS (1/mm)	Non-diabetes								KK-Ay								HFD+STZ									Control:Non-diabetes vs. Control:HFD+STZ	***	0.0001		Control:Non-diabetes vs. Control:HFD+STZ	*	0.028
Control	7.19	6.82	7.8	8.41	8.64	11.18	8.6	10.81	3.52	2.36	3.27	3.32	3.82	1.59	4.39	3.9	4.21	3.87	4.77	5.96	5.14	2.94	4.54	3.8		Control:Non-diabetes vs. Loaded:Non-diabetes	***	<0.0001		Control:Non-diabetes vs. Loaded:Non-diabetes	****	<0.0001
Loaded	13.43	13.62	10.76	9.13	12.04	12.08	14.43	12.66	3.38	2.49	4.87	4.72	3.67	3.83	3.58	4.11	3.34	4.56	3.95	4.33	5.41	4.11	2.38	4.94		Loaded:Non-diabetes vs. Loaded:KK-Ay	***	<0.0001		Loaded:Non-diabetes vs. Loaded:KK-Ay	***	<0.0001
																										Loaded:Non-diabetes vs. Loaded:HFD+STZ	***	<0.0001		Loaded:Non-diabetes vs. Loaded:HFD+STZ	***	<0.0001
Figure 2h
MAR (μm/day) Trabecular bone	Non-diabetes								KK-Ay								HFD+STZ									Figure 2e				Figure 2j
Control	1.03	0.92	1	0.95	0.88	1.11	0.87	0.89	0.76	0.79	0.61	0.59	0.66	0.66	0.62	0.5	0.67	0.73	0.64	0.58	0.56	0.63	0.59	0.52		Sclerostin+ OCY (%)				MAR (μm/day) Endocortical bone
Loaded	1.77	1.32	1.75	2.1	1.5	1.58	1.55	2.02	0.7	0.62	0.76	0.77	0.76	0.8	0.74	0.83	0.77	0.57	0.55	0.78	0.6	0.8	0.74	0.8		Two-way ANOVA with Bonferroni’s post test	Summary	P Value		Two-way ANOVA with Bonferroni’s post test	Summary	P Value
																										Control:Non-diabetes vs. Control:KK-Ay	***	<0.0001		Control:Non-diabetes vs. Control:KK-Ay	**	0.0064
Figure 2i																										Control:Non-diabetes vs. Control:HFD+STZ	***	<0.0001		Control:Non-diabetes vs. Control:HFD+STZ	**	0.0095
MAR (μm/day) Endocortical bone	Non-diabetes								KK-Ay								HFD+STZ									Control:Non-diabetes vs. Loaded:Non-diabetes	***	<0.0001		Control:Non-diabetes vs. Loaded:Non-diabetes	****	<0.0001
Control	0.99	1.31	0.75	1.21	0.79	1.09	1	0.97	0.32	0.21	0.38	0.23	0.33	0.44	0.38	0.29	0.44	0.36	0.26	0.39	0.5	0.46	0.46	0.28		Loaded:Non-diabetes vs. Loaded:KK-Ay	***	<0.0001		Loaded:Non-diabetes vs. Loaded:KK-Ay	***	<0.0001
Loaded	4.71	5.64	4.35	3.62	5.47	4.07	5.69	6.05	0.44	0.54	0.42	0.35	0.46	0.45	0.43	0.35	0.49	0.55	0.47	0.58	0.49	0.53	0.53	0.45		Loaded:Non-diabetes vs. Loaded:HFD+STZ	***	<0.0001		Loaded:Non-diabetes vs. Loaded:HFD+STZ	***	<0.0001
Figure 2j
MAR (μm/day) Periosteal bone	Non-diabetes								KK-Ay								HFD+STZ
Control	1.13	0.93	1.1	1.28	0.76	0.87	0.73	0.98	0.52	0.47	0.5	0.49	0.38	0.37	0.57	0.47	0.6	0.41	0.58	0.42	0.59	0.56	0.38	0.37
Loaded	3.23	2.51	2.04	2.44	2.21	1.31	2.09	2.85	0.61	0.61	0.55	0.53	0.57	0.47	0.39	0.51	0.58	0.56	0.43	0.66	0.64	0.79	0.49	0.29

## Sheet: Figure 3b
Figure 3b		Non-diabetes	KK-Ay	HFD+STZ			Non-diabetes	KK-Ay	HFD+STZ			Non-diabetes	KK-Ay	HFD+STZ			Non-diabetes	KK-Ay	HFD+STZ
	Responsive cells (%)	88.9	18.2	25.6		Number of Ca2+ spikes	11	1	1		Ca2+ intensity	2.85	1.18	1.42		Spike relaxation time (s)	25	35	35
		72.7	36.4	22.9			13	1	2			2.56	1.44	1.59			30	35	35
		61.5	30.8	16.1			11	1	1			2.08	1.3	1.43			25	35	30
		80	30	27.4			11	2	2			2.08	1.49	1.5			15	30	30
		75	16.7	21.9			12	1	2			1.93	1.56	1.32			20	35	25
		83.3	25	26.7			10	2	2			1.7	1.1	1.35			10	30	40
		70	20	23.8			7	1	2			2.15	1.11	1.19			15	30	35
		69.2	23.1	27.9			10	2	2			1.84	0.98	0.9			10	35	30
		79	18.5	26.2			8	1	2			2.24	1.37	1.28			15	25	30
		83.5	25.7	18.9			8	1	3			2.87	1.21	1.21			5	30	30
		81.6	23.9	25.9			8	1	1			1.82	1.31	1.38			20	35	35
		75	27.8	20.9			10	1	2			2.44	1.15	1.15			10	40	25
		69.2	22.1	25.1			11	2	1			1.99	1.29	1.29			10	25	25
		63.6	19.7	18.1			12	2	2			1.89	1.2	1.01			20	25	35
		61.6	27.1	27.1			11	2	1			1.94	1.18	1.33			20	40	35
		86.2	22.6	32.4			11	1	1			1.82	1.23	1.15			25	20	25
		87.1	14.2	23.7			12	3	2			2.16	0.91	1.33			15	35	35
		71.7	22.5	21.4			9	2	3			1.82	1.2	1.06			25	20	30
		77.8	28.6	25.5			10	2	2			2.87	0.94	1.32			10	25	35
		63.6	16.3	24			8	2	3			2.07	1.26	1.1			15	30	30
							8	1	1			2.76	1.28	1.19			20	30	30
	Responsive cells (%)						7	3	3			2.51	1.3	1.28			15	25	25
	One-way ANOVA with Bonferroni’s post test	Summary	P Value				12	1	2			2.01	1.06	1.47			20	35	15
	Non-diabetes vs. KK-Ay	***	<0.0001				11	1	2			1.97	1.21	1.4			25	35	35
	Non-diabetes vs. HFD+STZ	***	<0.0001				6	2	2			1.88	1.26	1.35			15	25	25
							9	1	2			1.94	1.12	1.31			15	25	30
							11	2	2			1.5	1.17	1.35			15	35	35
							10	2	1			2.02	1.27	1.53			15	45	35
							8	1	2			2.55	1.25	1.61			15	30	30
							6	2	2			2.18	1.29	1.32			20	20	25
							11	1	2			2.56	1.33	1.3			20	35	25
							13	1	2			2.74	0.86	1.44			20	25	35
							9	3	2			2.39	1.2	1.39			20	30	35
							10	2	2			2.44	1.2	1.32			10	35	25
							14	1	1			2.59	1.02	1.31			15	25	30
							10	1	1			1.96	1.39	1.33			10	30	35
							9	1	2			2.4	1.24	1.73			10	30	30
							12	1	2			2.02	1.46	1.31			15	30	30
							13	1	2			2.57	1.42	1.2			15	30	40
							12	2	2			2.11	1.3	1.33			20	25	25
							11	1	1			2.25	1.26	1.21			15	25	25
							8	1	3			2.56	0.98	1.06			10	30	25
							12	2	1			2.45	1.28	1.65			10	25	25
							10	2	3			2.3	1.19	1.44			15	30	25
							9	2	2			2.67	0.99	1.4			10	30	30
							13	2	2			2.13	1.11	1.25			15	30	40
							10	1	2			2.28	1.24	1.23			15	25	30
							8	2	1			2.14	1.11	1.75			20	30	30
							13	1	2			1.9	1.25	1.74			15	35	35
							11	2	2			2.4	1.27	1.32			15	30	25
							11	1	2			2.34	1.27	1.16			15	40	25
							11	1	2			2.07	1.09	1.11			20	20	30
							11	1	2			2.28	0.96	1.35			15	25	25
							8	1	1			2.52	1.14	1.33			15	25	15
							8	1	1			2.11	1.21	1.15			15	35	25
							9	2	2			2.64	1.16	1.59			20	25	25
							8	2	2			2.41	1.43	1.13			15	30	35
							8	2	3			2.22	1	1.15			20	35	30
							12	1	2			2.33	1.36	1.19			10	30	30
							10	1	2			2.34	1.17	1.55			15	25	35
							12	1	1			1.96	1.27	1.5			20	35	25
							10	1	1			2.04	1.32	1.14			15	25	30
							9	1	2			2.23	1.12	1.22			20	35	30
							10	1	3			2.54	0.93	1.42			20	30	30
							9	2	2			1.86	1.36	1.51			15	20	25
							9	1	3			2.51	1.1	1.18			15	25	25
							9	2	2			2.94	1.29	1.28			10	35	30
							10	2	2			2.38	1.21	1.32			20	40	25
							10	1	1			2.46	1.3	1.15			15	40	25
							9	2	1			2.26	1.14	1.67			15	35	25
							9	1	3			2.21	0.75	1.24			10	30	30
							9	1	1			2.13	1.24	0.82			15	25	35
							8	1	3			1.68	1.13	1.66			15	30	35
							9	1	1			2.27	1.3	1.23			15	25	35
							11	1	2			2.16	1.14	1.06			15	30	30
							11	1	2			2.24	1.37	1.26			10	30	30
							10	2	1			2.21	0.98	1.41			20	25	30
							12	2	2			2.22	1.17	1.08			15	30	25
							11	2	2			2.8	1.22	1.38			15	20	30
							9	1	1			2.03	1.36	1.33			15	30	25
							11	2	1			2.17	1.17	1.16			15	30	25
							10	3	1			2.46	1.16	1.33			15	25	25
							9	1	2			1.97	1.19	1.44			20	30	30
							9	1	2			1.9	1.31	1.2			15	40	25
							8	1	2			2.76	1.15	1.42			20	30	15
							9	2	1			2.48	1.2	1.42			20	30	25
							8	3	2			2.31	1.06	1.38			10	25	30
							11	1	2			2.28	1.14	1.22			15	20	30
							11	2	2			2.15	1.08	1.18			20	30	25
							11	1	2			1.52	1.17	1.29			15	35	25
							12	1	2			1.71	1.38	1.52			15	30	30
							11	2	1			2.26	1.01	1.43			20	30	30
							13	0	2			1.85	1.32	1.42			20	25	30
							12	1	2			2.91	1.21	1.58			15	30	25
							7	2	3			2.17	1.31	1.27			10	25	30
							9	1	2			2.15	1.03	1.54			15	25	30
							8	2	2			2.44	1.06	1.39			15	25	25
							12	2	1			2.18	0.87	1.26			20	30	25
							9	1	1			1.98	1.28	0.94			20	30	20
							8	1	2			1.79	1.17	1.42			15	40	30
							11	1	2			2.38	1.19	1.43			15	35	35
							9	1	1			2.47	1.18	1.48			15	30	30
							8	0	2			2.32	1.2	1.47			15	30	20
							11	1	2			2.49	0.92	1.27			20	25	35
							10	1	2			2.49	1.27	1.34			20	40	25
							12	1	3			2.28	1.11	1.15			10	35	25
							11	1	1			2.64	1.26	1.17			15	35	35
							8	1	1			2.77	1.11	1.45			15	25	30
							11	1	2			2.15	1.29	1.13			10	25	30
							8	2	2			1.92	0.93	1.36			15	20	40
							11	1	2			1.91	1.22	1.08			10	30	25
							12	1	2			2.48	1.28	1.07			15	35	30
							12	2	2			2.75	1.17	1.49			15	25	40
							9	2	2			2.23	1.23	1.67			20	30	35
							9	1	3			2.65	1.17	1.46			15	35	30
							11	2	2			2.6	1.22	1.09			20	45	30
							9	1	2			1.97	1.12	1.23			5	30	25
							12	1	2			2.43	1.29	1.29			25	30	20
							8	2	2			2.32	0.91	1.04			20	30	25
							8	3	1			2.41	0.98	1.53			15	25	25
						Number of Ca2+ spikes					Ca2+ intensity					Spike relaxation time (s)
						One-way ANOVA with Bonferroni’s post test	Summary	P Value			One-way ANOVA with Bonferroni’s post test	Summary	P Value			One-way ANOVA with Bonferroni’s post test	Summary	P Value
						Non-diabetes vs. KK-Ay	***	<0.0001			Non-diabetes vs. KK-Ay	***	<0.0001			Non-diabetes vs. KK-Ay	***	<0.0001
						Non-diabetes vs. HFD+STZ	***	<0.0001			Non-diabetes vs. HFD+STZ	***	<0.0001			Non-diabetes vs. HFD+STZ	***	<0.0001

## Sheet: Figure 3d
	NC	MAN	HGHF			NC	MAN	HGHF			NC	MAN	HGHF			NC	MAN	HGHF
Responsive cells (%)	82.1	84.3	19.7		Number of Ca2+ spikes	10	9	2		Ca2+ intensity	2.96	2.99	1.63		Spike relaxation time (s)	20	30	35
	78.8	69.4	21.4			11	8	2			2.73	2.53	1.91			25	20	60
	86.6	77.5	22.5			8	8	1			2.62	2.38	1.58			30	30	50
	80	80.5	28.4			8	9	2			2.52	2.21	1.47			25	20	55
	77.6	81.8	26.9			12	9	1			2.31	2.04	2.19			30	30	65
	70.4	73.4	24.1			9	10	2			2.44	1.8	1.44			25	30	60
	84.8	79	23.6			10	11	3			2.04	1.92	1.56			20	40	50
	75.5	78.4	19.8			10	11	2			1.91	1.89	1.35			30	30	45
	73.6	82.5	21.5			10	8	2			2.05	1.59	1.49			30	15	55
	76.8	79.8	20.7			10	9	1			1.94	2.64	1.26			35	30	50
	79.1	71.8	21.4			9	8	1			1.87	2.57	1.49			25	35	45
	74.7	77.1	26.9			11	9	2			2.94	2.43	1.44			20	25	55
	82.1	75.4	17			8	10	2			3.08	2.2	1.21			30	30	60
	77.7	87.3	29.9			10	9	2			2.7	1.96	1.6			30	25	35
	58.4	73.4	30.9			8	9	2			2.44	1.81	1.46			20	30	60
	87.8	68.7	20.1			9	7	2			2.41	1.72	1.31			25	20	40
	83.8	73	15.6			8	10	1			2.21	1.63	1.32			30	30	45
	84.1	69.3	20.2			10	10	1			2.01	2.52	1.67			20	25	50
	73.4	70.9	23.5			9	10	2			1.94	2.73	1.7			25	30	45
	78.5	76.5	29			10	9	1			1.86	2.56	1.55			20	35	45
						10	8	2			3.03	2.4	1.41			25	20	55
Responsive cells (%)						11	9	1			3.29	2.01	1.3			35	40	55
One-way ANOVA with Bonferroni’s post test	Summary	P Value				10	7	1			2.82	1.94	1.63			45	30	55
NC vs. MAN	ns	0.9144				11	11	2			2.66	2.5	1.47			20	35	40
NC vs. HGHF	***	<0.0001				11	12	2			2.42	2.77	1.45			25	25	60
MAN vs. HGHF	***	<0.0001				10	9	1			2.21	2.59	1.39			20	20	45
						9	11	2			2.05	2.43	1.48			25	25	40
						9	12	1			2.94	2.2	1.36			25	30	65
						10	9	2			2.28	3.49	1.27			25	15	45
						8	11	2			2.15	2.83	1.5			30	20	45
						10	10	2			2.13	2.67	1.45			30	25	60
						12	10	2			1.96	1.89	1.35			30	25	30
						10	9	1			2.38	2.07	1.44			25	25	45
						9	11	2			2.91	2.19	1.85			20	25	45
						7	11	2			3.13	1.97	1.33			20	20	50
						10	10	1			2.4	2.65	1.29			25	30	45
						11	11	2			2.31	1.99	1.78			25	20	50
						8	12	1			2.05	2.55	1.33			30	20	30
						10	9	1			3.04	2.54	1.35			25	25	50
						10	8	2			2.26	2.61	1.75			25	25	55
						9	8	2			2.35	2.43	1.22			20	20	55
						9	10	1			2.96	2.48	1.3			25	25	55
						9	10	1			3.23	2.54	1.19			35	25	35
						8	10	2			2.77	2.56	1.54			25	25	45
						10	8	2			2.48	3.17	1.56			25	15	60
						8	9	2			2.49	2.2	1.88			20	30	30
						12	10	1			2.69	2.46	1.17			25	15	55
						8	9	1			2.85	2.35	1.64			25	15	50
						10	6	2			2.11	2.24	1.45			25	20	50
						12	7	1			3.24	2.16	1.36			20	20	65
						8	10	0			2.26	2.98	1.66			30	25	50
						11	8	2			2.42	2.79	1.1			35	20	50
						12	9	2			2.65	2.96	1.84			25	25	50
						9	8	0			1.06	2.72	1.71			30	25	45
						10	12	1			2.36	2.23	1.78			25	30	50
						10	9	1			1.5	1.91	1.35			25	30	45
						8	9	1			2.36	2.41	1.81			20	25	50
						11	7	1			1.96	2.2	1.43			30	20	60
						9	10	1			2.72	2.28	1.27			25	25	55
						7	9	1			1.93	2.56	1.39			30	20	25
						8	10	0			3.09	2.43	1.7			25	25	35
						9	7	2			2.16	2.73	1.48			20	20	40
						11	9	2			2.38	2.13	0.94			25	25	25
						12	9	2			2.2	2.52	1.5			20	30	30
						9	10	2			2.43	2.55	1.53			15	20	40
						10	8	2			1.62	2.4	1.38			20	10	45
						8	10	2			2.6	2.7	1.35			25	20	50
						8	10	3			1.91	3.09	1.3			20	35	45
						7	10	1			2.76	2.43	1.79			20	25	50
						9	8	1			3.23	2.34	1.35			25	30	30
						10	9	2			2.8	2.5	1.55			30	25	50
						9	8	2			2.74	2.25	1.84			25	25	60
						9	12	2			2.77	2.35	1.56			35	30	50
						10	8	1			2.47	2.53	1.64			30	20	45
						11	7	2			2.77	3.04	1.64			30	25	45
						8	10	2			2.97	3	1.62			25	20	40
						11	8	2			2.26	2.77	1.63			40	30	50
						9	7	1			1.94	2.57	1.41			25	35	40
						11	8	2			2.33	2.4	1.63			30	35	35
						9	9	2			2.57	2.6	1.48			30	25	50
						7	11	2			2.22	2.76	1.4			25	25	45
						8	9	1			2.36	2.86	1.78			30	15	45
						8	8	1			2.46	2.69	1.51			20	20	40
						9	8	2			2.37	2.31	1.62			20	20	50
						8	10	2			2.4	2.7	1.49			15	20	55
						10	11	1			2.17	2.61	1.57			25	25	55
						9	12	1			3.46	2.36	1.49			15	20	50
						11	10	1			2.51	2.49	1.55			20	25	40
						12	9	1			2.58	2.75	1.71			25	30	50
						8	10	2			2.21	2.04	1.59			25	20	55
						9	8	2			3.09	3	1.78			25	30	55
						7	10	2			2.2	2.39	1.51			25	30	50
						11	8	1			2.48	2.76	1.52			25	25	65
						10	7	1			2.8	2.22	1.8			25	25	45
						9	10	1			2.13	2.24	1.82			25	20	55
						11	9	2			2.33	2.38	1.55			25	25	40
						9	11	1			2.96	1.82	1.54			25	30	65
						11	10	1			3.37	2.14	1.51			30	25	50
						12	8	3			2.52	2.79	1.62			25	20	45
						10	8	2			2.39	3.17	1.82			25	10	40
						10	10	1			2.87	2.01	1.53			30	20	45
						11	11	2			2.33	2.25	1.57			30	20	55
						9	10	2			2.41	2.41	1.3			25	30	45
						8	11	1			2.62	3.2	1.09			30	20	55
						9	8	1			2.32	2.83	1.11			20	30	40
						8	11	1			3.02	2.56	1.33			25	30	50
						10	9	1			2.63	2.68	1.74			30	35	60
						9	10	2			2.92	2.24	1.47			20	20	45
						9	10	1			1.98	2.09	1.62			10	15	55
						9	11	2			2.01	2.58	1.75			30	20	25
						7	8	2			2.25	2.43	1.34			25	25	50
						9	7	1			2.2	2.93	1.92			15	25	50
						9	8	2			2.51	2.67	1.49			25	25	50
						10	11	2			2.73	2.41	1.55			30	20	45
						9	8	1			1.94	2.48	1.57			25	25	60
						11	11	2			2.58	2.45	1.24			20	30	35
						10	11	2			2.85	1.93	1.17			35	25	60
						10	9	2			2.36	2.62	1.6			20	20	40
						12	10	1			2.58	2.22	1.33			20	20	45
						10	10	2			2.53	2.47	1.53			25	35	40
					Number of Ca2+ spikes					Ca2+ intensity					Spike relaxation time (s)
					One-way ANOVA with Bonferroni’s post test	Summary	P Value			One-way ANOVA with Bonferroni’s post test	Summary	P Value			One-way ANOVA with Bonferroni’s post test	Summary	P Value
					NC vs. MAN	ns	0.5722			NC vs. MAN	ns	>0.9999			NC vs. MAN	ns	>0.9999
					NC vs. HGHF	***	<0.0001			NC vs. HGHF	***	<0.0001			NC vs. HGHF	***	<0.0001
					MAN vs. HGHF	***	<0.0001			MAN vs. HGHF	***	<0.0001			MAN vs. HGHF	***	<0.0001

## Sheet: Figure 3e
Figure 3e
Responsive cells (%)	NC	MAN	HGHF		Number of Ca2+ spikes	NC	MAN	HGHF		Ca2+ intensity	NC	MAN	HGHF		Spike relaxation time (s)	NC	MAN	HGHF
	11.2	19.3	20.5			2	2	0			1.39	1.39	1.49			55	45	55
	27.3	17.8	8.8			1	1	1			1.44	1.4	1.73			35	35	45
	11.2	10.6	11.6			2	1	2			1.44	1.38	1.77			45	50	40
	17.2	14.4	9.4			2	2	1			1.44	1.33	1.76			50	45	50
	16.5	22.7	9.7			2	1	1			1.39	1.5	1.72			40	45	50
	7.3	15.9	6.3			2	2	2			1.4	1.52	1.67			35	50	45
	11.2	13.3	16.8			1	2	1			1.4	1.51	1.56			50	45	35
	18.7	13	10.5			2	1	2			1.37	1.48	1.61			55	45	60
	16.8	16.4	16.1			1	2	1			1.5	1.43	1.67			45	35	55
	17.9	17.7	19.1			1	2	1			1.52	1.36	1.66			55	45	50
	8.1	2.6	11.5			2	2	1			1.51	1.49	1.63			60	45	55
	12.7	21.7	12			2	2	2			1.48	1.52	1.56			55	45	40
	18.1	10.9	13.3			2	1	2			1.42	1.51	1.53			35	45	40
	20.5	15.2	20.8			2	2	1			1.6	1.47	1.56			45	45	50
	16.4	15.6	24.3			2	2	2			1.61	1.43	1.56			60	35	45
	11.6	16.9	20.4			2	2	2			1.6	1.35	1.51			50	45	45
	14.1	9.7	14.1			2	2	2			1.57	1.79	1.41			35	45	50
	18.7	21.7	5.6			1	2	2			1.52	1.8	1.29			45	35	45
	17.8	13.8	15.5			1	2	1			1.44	1.78	1.61			40	35	35
	13.2	8.4	14.9			2	2	2			1.66	1.69	1.67			35	45	50
Responsive cells (%)						1	2	2			1.66	1.52	1.66			50	45	40
One-way ANOVA with Bonferroni’s post test	Summary	P Value				2	2	2			1.63	1.38	1.63			50	50	50
NC vs. MAN	ns	>0.9999				2	1	1			1.57	1.56	1.56			40	50	60
NC vs. HGHF	ns	>0.9999				2	2	2			1.66	1.58	1.42			60	50	50
MAN vs. HGHF	ns	>0.9999				2	1	2			1.47	1.57	1.27			60	45	40
						2	2	2			1.38	1.49	1.53			45	50	45
						2	1	1			1.68	1.36	1.56			45	50	40
						3	1	2			1.28	1.71	1.56			50	55	45
						1	1	2			1.41	1.7	1.51			40	40	45
						3	2	1			1.46	1.39	1.41			50	45	50
						1	1	2			1.41	1.15	1.78			50	40	50
						2	3	2			1.61	1.59	1.29			55	45	45
						1	2	1			1.34	1.37	1.42			50	50	50
						2	2	2			1.52	1.32	1.62			45	40	50
						2	1	1			1.56	1.57	1.52			40	45	45
						1	1	1			1.36	1.66	1.45			45	60	45
						2	2	2			1.68	1.74	1.56			35	60	50
						2	2	2			1.47	1.74	1.67			55	45	50
						2	1	2			1.42	1.47	1.39			55	40	50
						2	2	2			1.72	1.35	1.53			30	50	45
						2	2	2			1.43	1.23	1.54			40	40	55
						1	1	1			1.53	1.13	1.3			55	45	45
						2	2	2			1.51	1.62	1.5			50	45	45
						1	2	1			1.65	1.69	1.59			45	50	50
						1	2	2			1.54	1.3	1.44			50	45	50
						1	2	1			1.59	1.55	1.59			50	45	55
						2	1	2			1.4	1.29	1.31			50	45	45
						3	1	2			1.41	1.28	1.61			55	45	50
						1	2	2			1.28	1.3	1.7			45	40	40
						1	2	2			1.8	1.1	1.47			50	40	45
						2	1	1			1.41	1.62	1.52			40	40	40
						1	1	1			1.62	1.18	1.34			55	45	35
						1	2	2			1.42	1.29	1.34			40	50	50
						2	2	1			1.55	1.61	1.62			60	40	45
						2	2	2			1.64	1.49	1.4			40	40	40
						1	3	1			1.45	1.41	1.55			40	50	45
						2	2	1			1.58	1.37	1.4			45	50	55
						1	2	1			1.38	1.39	1.53			45	55	50
						2	1	2			1.49	1.16	1.41			55	45	45
						2	2	1			1.3	1.28	1.3			45	50	40
						2	2	2			1.67	1.71	1.5			50	50	50
						2	1	2			1.51	1.15	1.36			55	55	35
						2	2	1			1.51	1.76	1.34			40	60	45
						2	2	2			1.32	1.26	1.58			50	45	45
						1	2	2			1.45	1.22	1.62			45	55	45
						2	1	2			1.64	1.56	1.71			40	45	35
						1	1	2			1.48	1.16	1.32			55	45	35
						1	2	1			1.34	1.5	1.46			60	40	55
						2	1	1			1.76	1.75	1.34			45	40	50
						2	2	2			1.54	1.41	1.46			55	45	45
						2	2	2			1.85	1.49	1.59			50	40	50
						2	2	1			1.51	1.6	1.53			35	35	50
						2	2	1			1.65	1.61	1.43			55	40	45
						2	2	1			1.38	1.41	1.44			45	45	50
						2	2	2			1.6	1.15	1.73			45	45	45
						2	1	1			1.34	1.17	1.81			30	45	40
						2	2	1			1.58	1.93	1.43			45	40	50
						1	1	1			1.62	1.47	1.56			40	50	50
						2	2	2			1.63	1.66	1.57			70	45	40
						2	1	2			1.51	1.33	1.31			55	50	45
						2	1	0			1.46	1.98	1.63			45	40	45
						1	2	1			1.39	1.88	1.71			35	40	45
						2	2	2			1.48	1.8	1.28			45	45	40
						1	2	2			1.48	1.53	1.54			55	50	40
						2	1	2			1.53	1.49	1.46			40	45	45
						2	2	1			1.47	1.59	1.67			35	45	45
						1	1	2			1.6	1.65	1.3			50	50	40
						1	1	1			1.56	1.08	1.75			50	35	50
						1	2	2			1.5	1.58	1.16			40	50	45
						2	2	2			1.7	1.51	1.8			50	45	50
						2	2	1			1.8	1.34	1.5			50	55	50
						1	2	1			1.56	1.48	1.07			60	40	55
						0	2	2			1.49	1.37	1.29			50	40	50
						2	2	1			1.54	1.45	1.51			50	55	50
						2	2	2			1.6	1.8	1.53			45	40	40
						2	2	1			1.4	1.12	1.25			40	50	50
						2	2	2			1.32	1.2	1.3			40	55	45
						1	2	2			1.43	1.36	1.27			50	55	55
						2	2	2			1.5	1.66	1.55			50	40	35
						2	1	1			1.33	1.57	1.25			45	45	45
						1	2	1			1.52	1.38	1.36			55	50	45
						2	1	1			1.41	1.67	1.61			50	40	45
						1	2	1			1.37	1.51	1.53			35	40	45
						2	1	2			1.63	1.4	1.34			40	45	60
						1	2	1			1.43	1.36	1.51			40	40	50
						3	2	2			1.44	1.21	1.37			30	45	55
						1	1	1			1.64	1.39	1.35			50	40	45
						2	2	1			1.55	1.48	1.43			40	50	50
						1	2	1			1.51	1.38	1.53			35	35	40
						2	1	1			1.62	1.51	1.35			45	55	40
						2	2	1			1.43	1.55	1.82			35	55	45
						2	2	1			1.5	1.77	1.52			55	45	50
						2	2	2			1.53	1.44	1.59			45	45	50
						1	2	2			1.45	1.34	1.71			35	55	50
						1	1	2			1.62	1.46	1.46			55	40	45
						1	2	2			1.74	1.6	1.5			40	50	50
						2	2	2			1.66	1.64	1.66			55	50	50
						3	1	1			1.83	1.3	1.42			35	40	40
						2	2	2			1.46	1.66	1.23			55	50	40
						2	2	1			1.57	1.8	1.48			45	30	35
					Number of Ca2+ spikes					Ca2+ intensity					Spike relaxation time (s)
					One-way ANOVA with Bonferroni’s post test	Summary	P Value			One-way ANOVA with Bonferroni’s post test	Summary	P Value			One-way ANOVA with Bonferroni’s post test	Summary	P Value
					NC vs. MAN	ns	>0.9999			NC vs. MAN	ns	0.501			NC vs. MAN	ns	0.1702
					NC vs. HGHF	*	0.0334			NC vs. HGHF	ns	>0.9999			NC vs. HGHF	ns	>0.9999
					MAN vs. HGHF	*	0.0236			MAN vs. HGHF	ns	0.832			MAN vs. HGHF	ns	0.5678

## Sheet: Figure 4a,b and g
Figure 4a																Figure 4a
Number of Ca2+ spikes	Vehicle	Thapsigargin	Cyclopiazonic acid		Ca2+ intensity	Vehicle	Thapsigargin	Cyclopiazonic acid		Spike relaxation time (s)	Vehicle	Thapsigargin	Cyclopiazonic acid			Number of Ca2+ spikes
	9	1	2			2.85	1.44	1.44			15	40	40			One-way ANOVA with Bonferroni’s post test	Summary	P Value
	8	2	2			2.65	1.41	1.29			20	45	35			Vehicle vs. Thapsigargin	***	<0.0001
	10	1	1			2.03	1.44	1.46			15	35	25			Vehicle vs. Cyclopiazonic acid	***	<0.0001
	9	1	2			1.93	1.58	1.62			20	30	30
	9	1	2			2.31	1.77	1.45			15	45	35			Ca2+ intensity
	9	2	2			1.82	1.65	1.73			20	30	35			One-way ANOVA with Bonferroni’s post test	Summary	P Value
	8	2	1			2.07	1.28	0.86			15	35	45			Vehicle vs. Thapsigargin	***	<0.0001
	12	2	2			1.85	1.29	1.3			15	35	45			Vehicle vs. Cyclopiazonic acid	***	<0.0001
	8	2	2			1.7	1.79	1.22			10	40	30
	8	1	1			2.9	1.53	1.71			15	45	35			Spike relaxation time (s)
	11	2	1			2.2	1.8	1.12			20	45	25			One-way ANOVA with Bonferroni’s post test	Summary	P Value
	6	2	1			1.87	1.51	1.59			15	50	25			Vehicle vs. Thapsigargin	***	<0.0001
	13	2	2			2.39	1.14	1.63			25	40	40			Vehicle vs. Cyclopiazonic acid	***	<0.0001
	10	2	1			1.86	1.48	1.28			10	45	30
	11	1	1			1.8	1.51	1.32			25	50	40
	9	1	1			1.94	1.57	1.16			15	35	40
	10	2	1			1.72	1.96	1.55			25	40	35
	9	2	1			1.84	1.51	1.45			10	45	35
	8	1	1			2.34	1.69	1.42			30	50	25
	12	2	1			1.92	1.37	1.77			25	45	45
	11	1	2			1.21	1.2	1.61			20	45	40
	9	1	1			2.47	1.26	1.25			10	50	40
	8	1	1			2.76	1.46	1.73			15	40	40
	8	1	1			2.88	1.34	1.2			10	35	45
	11	1	1			2.11	1.6	1.12			20	45	35
	7	1	1			1.89	1.41	1.65			25	40	45
	7	2	2			2.22	1.67	1.4			20	30	45
	7	1	2			1.89	1.42	1.48			15	40	35
	9	1	1			2.06	1.35	1.23			15	20	45
	11	1	1			2.8	1.23	1.23			15	35	30
	12	2	2			2.98	1.38	1.27			20	30	25
	8	1	2			1.81	1.59	1.12			20	35	35
	9	2	1			3.43	1.61	1.29			20	35	35
	8	2	1			2.38	1.23	1.5			10	30	25
	12	2	1			2.4	1.52	1.26			25	35	40
	12	2	1			1.01	1.51	1.29			25	40	25
	8	1	2			1.67	1.44	1.49			10	30	40
	9	2	2			3.56	1.53	1.76			5	40	35
	9	2	2			2.36	1.4	1.38			20	40	25
	9	2	2			1.62	1.54	1.33			25	35	30
	11	2	1			1.36	1.3	1.46			15	25	30
	12	2	2			2.66	1.68	1.43			20	25	35
	10	1	1			2.82	1.3	1.53			25	40	40
	8	2	1			2.87	1.31	1.29			25	30	35
	7	1	2			2.28	1.73	1.47			15	25	30
	6	2	2			2.21	1.11	1.5			15	45	35
	9	2	1			2.13	1.67	1.71			20	40	40
	6	2	2			2.42	1.32	1.68			15	40	40
	8	1	1			2.61	1.22	1.85			10	40	40
	11	2	1			2.01	1.49	1.35			15	45	35
	10	1	1			2.6	1.52	1.62			15	45	25
	9	2	1			2.37	1.35	1.2			15	40	40
	10	1	1			2.28	1.51	1.48			15	55	25
	9	2	2			2.37	1.57	1.47			25	40	25
	9	1	2			2.34	1.5	1.49			15	40	25
	7	1	1			2.09	1.55	1.52			15	35	25
	9	2	1			1.57	1.49	1.39			15	30	45
	8	1	2			2.61	1.47	1.51			15	50	35
	8	1	1			2.43	1.45	1.1			15	40	40
	9	1	1			3.22	1.42	1.31			10	40	35
	9	1	1			2.26	1.19	1.41			10	30	35
	9	2	1			1.56	1.54	1.3			20	40	35
	10	1	2			2.21	1.2	1.61			15	45	35
	9	2	1			2.83	1.52	1.7			20	50	40
	9	2	1			2.37	1.15	1.84			10	30	45
	7	2	2			1.99	1.61	1.46			20	30	40
	10	2	1			2.68	1.42	1.81			25	30	40
	7	2	1			2.45	1.71	1.46			25	45	35
	13	1	1			2.47	1.68	1.09			20	45	35
	7	1	1			1.82	1.26	1.89			15	40	30
	8	2	1			2.87	1.41	1.34			10	45	35
	8	2	1			3.37	1.66	1.41			25	40	35
	12	1	1			2.79	1.59	1.03			15	55	50
	8	2	1			2.85	1.37	1.15			15	35	35
	8	1	2			0.97	1.56	1.63			10	35	40
	11	1	1			2.49	1.51	1.43			15	35	30
	5	1	1			2.09	1.22	1.33			25	30	30
	8	2	1			3.17	1.53	1.27			10	30	35
	8	2	1			2.28	1.51	1.48			25	25	30
	9	2	2			1.88	1.25	1.3			20	35	25
	7	1	1			2.74	1.59	1.07			15	45	25
	10	1	2			2.31	1.53	1.47			10	35	35
	8	1	2			2.35	1.16	1.29			20	40	35
	10	1	2			2.26	1.78	1.08			15	40	40
	12	1	2			1.84	1.43	1.52			15	40	35
	9	1	1			2.5	1.42	0.84			15	25	30
	7	1	1			2.66	1.18	1.19			10	45	45
	11	1	1			2.57	1.57	1.17			20	40	30
	7	2	2			1.43	1.67	1.38			20	45	35
	8	2	2			1.72	1.74	1.39			15	35	35
	8	2	1			1.74	1.7	1.61			15	35	40
	10	2	1			2.16	1.57	1.14			15	35	30
	10	1	1			2.56	1.22	1.39			20	40	35
	10	1	2			1.45	1.21	1.83			25	35	35
	8	1	2			1.69	1.45	1.3			15	35	30
	12	1	1			2.2	1.67	1.2			15	35	40
	8	1	2			1.12	1.65	1.41			20	30	40
	10	1	2			1.15	1.11	1.85			20	40	40
	10	2	1			1.68	1.24	1.54			20	35	35
	8	1	1			2.85	1.57	1.5			20	45	30
	10	1	2			1.63	1.44	1.23			20	35	30
	8	1	1			1.89	1.5	1.28			15	50	30
	7	2	1			2.12	1.43	1.27			5	55	35
	9	2	2			1.98	1.4	1.21			15	35	35
	7	2	1			2.8	1.39	1.32			20	40	40
	8	1	1			2.17	1.34	1.41			15	45	35
	8	2	1			2.31	1.28	1.57			10	40	35
	9	1	2			2.24	1.67	1.55			30	40	45
	10	1	1			2.8	1.27	1.19			15	35	20
	8	2	1			1.68	1.27	1.36			20	45	30
	10	1	1			2.08	1.66	1.71			15	35	30
	9	2	1			2.46	1.41	1.33			20	35	40
	10	2	1			2.2	1.52	1.26			15	35	30
	7	2	1			2.67	1.57	1.32			10	35	30
	8	2	2			3.64	1.51	1.69			25	20	35
	10	2	1			1.66	1.68	1.9			25	40	40
	10	2	1			2.74	1.33	1.19			15	30	35
	10	2	1			2.93	1.5	1.55			15	40	30
	9	1	2			2.09	1.39	1.57			30	45	35
	11	2	2			1.71	1.33	1.31			20	35	50
Figure 4b																Figure 4b
Number of Ca2+ spikes	Vehicle	Thapsigargin	Cyclopiazonic acid		Ca2+ intensity	Vehicle	Thapsigargin	Cyclopiazonic acid		Spike relaxation time (s)	Vehicle	Thapsigargin	Cyclopiazonic acid			Number of Ca2+ spikes
	10	2	1			3.25	1.47	2.25			30	40	55			One-way ANOVA with Bonferroni’s post test	Summary	P Value
	10	1	1			2.84	1.84	1.35			20	35	60			Vehicle vs. Thapsigargin	***	<0.0001
	9	1	1			2.36	2.03	2.04			20	45	45			Vehicle vs. Cyclopiazonic acid	***	<0.0001
	11	1	1			2.29	1.89	1.86			25	40	35
	10	2	1			2.11	1.32	1.94			25	25	55			Ca2+ intensity
	12	2	2			2.03	1.52	1.24			25	50	45			One-way ANOVA with Bonferroni’s post test	Summary	P Value
	9	1	1			1.95	1.44	1.9			15	35	45			Vehicle vs. Thapsigargin	***	<0.0001
	7	1	1			1.81	2.1	1.81			25	40	50			Vehicle vs. Cyclopiazonic acid	***	<0.0001
	11	1	1			1.78	1.7	1.27			20	45	60
	7	1	1			2.36	1.64	1.84			15	40	40			Spike relaxation time (s)
	10	2	2			2.09	1.96	1.64			25	45	40			One-way ANOVA with Bonferroni’s post test	Summary	P Value
	9	1	1			2.46	1.81	1.83			20	40	35			Vehicle vs. Thapsigargin	***	<0.0001
	13	3	1			2.27	1.4	1.94			20	35	55			Vehicle vs. Cyclopiazonic acid	***	<0.0001
	8	1	1			2.15	1.67	1.76			25	35	35
	11	2	1			2.3	1.34	2.34			20	20	40
	10	2	2			3.28	1.42	1.76			25	50	50
	8	2	1			2.35	1.91	1.92			30	50	50
	9	1	2			1.67	1.77	1.82			25	40	40
	8	1	2			1.94	2.14	2.51			20	35	35
	8	2	1			2.96	2.04	1			35	40	50
	9	1	1			2.21	1.48	1.72			15	35	20
	9	2	2			3.35	1.85	1.97			20	30	40
	9	2	1			1.46	1.81	1.98			15	40	40
	9	1	1			2.03	1.71	1.45			10	45	35
	7	2	2			1.9	1.79	1.66			20	30	45
	8	1	2			2.02	1.7	1.52			20	30	40
	9	1	2			3.05	1.35	0.99			20	40	55
	10	1	0			2.17	1.44	1.61			20	45	60
	10	2	1			2.01	1.81	2.04			20	60	45
	8	1	1			2.64	1.35	1.65			30	35	45
	11	1	2			3.16	2.04	1			15	35	45
	11	2	1			2.9	1.91	1.31			30	35	50
	10	2	2			2.98	2.1	2.26			20	40	40
	10	2	1			1.84	1.74	1.78			25	35	35
	9	1	1			1.35	1.86	2.11			15	30	35
	8	1	2			1.79	1.93	2.12			25	50	60
	9	2	1			2.57	1.63	1.35			20	40	55
	9	1	1			1.71	2.1	2.01			30	30	60
	9	1	2			2.58	1.9	2.19			25	45	50
	9	2	1			2.18	2.03	1.48			20	35	40
	9	2	2			1.92	2.25	1.29			15	35	55
	7	1	1			2.38	1.96	1.62			15	40	45
	6	2	2			2.35	1.11	1.67			10	45	25
	9	0	2			1.92	2.43	1.81			15	40	45
	6	1	2			2.11	2.17	1.56			15	35	30
	9	1	2			2.21	2.1	1.78			30	35	30
	7	1	2			2.49	2.01	2.1			30	45	45
	9	2	2			2.48	1.88	1.82			20	30	40
	7	2	2			2.2	1.24	1.29			15	30	45
	7	2	1			2.73	1.58	1.16			15	40	55
	10	2	1			2.87	1.93	1.98			25	35	55
	12	2	1			1.85	2.31	2.07			25	35	45
	10	2	1			2.73	2.21	1.68			30	45	30
	12	2	2			2.25	1.91	1.86			25	40	50
	9	1	2			2.45	1.65	1.85			20	30	35
	7	2	2			2.79	1.95	1.64			10	45	45
	10	2	1			2.08	1.39	1.35			20	40	35
	8	1	1			2.44	1.96	1.51			25	40	50
	11	2	1			2.93	1.62	1.22			10	35	50
	12	1	1			2.09	1.54	1.67			20	40	50
	7	2	1			2.56	1.76	1.35			25	30	50
	6	1	1			1.7	2.05	1.54			20	40	40
	9	2	1			2.39	2.63	0.7			15	30	25
	8	2	1			2.53	1.43	1.88			30	40	45
	11	2	1			2.02	1.77	1.63			20	45	40
	12	1	2			2.09	2.22	2.05			20	40	60
	11	1	1			2.3	1.69	1.66			20	40	60
	9	2	1			2.74	2.13	1.42			20	30	50
	13	2	2			3.21	1.67	1.49			30	40	45
	11	1	2			3.07	1.63	1.32			30	40	35
	6	2	1			2.03	1.98	1.57			30	45	40
	9	2	1			2.31	1.56	1.72			30	50	35
	11	2	1			1.77	2.02	1.54			25	40	45
	5	1	1			2.16	2.37	1.75			20	40	60
	6	1	1			2.13	1.64	1.41			25	45	35
	6	2	1			1.26	2.03	2.72			20	40	25
	10	2	1			1.88	2.11	1.17			20	30	40
	8	1	1			3.05	2.02	1.76			20	45	50
	11	2	1			2.34	1.99	1.15			25	50	40
	12	0	1			2.88	1.99	1.99			25	50	55
	12	1	1			1.18	1.71	1.75			20	35	50
	10	1	1			2.65	1.68	1.8			25	40	50
	10	2	0			2.22	1.95	2.03			20	45	45
	9	1	2			2.04	1.91	1.93			25	45	40
	13	1	1			1.93	1.6	1.63			25	30	45
	8	2	1			2.23	1.99	2.1			25	35	50
	13	2	1			2.68	1.84	1.16			20	35	35
	10	2	2			1.95	1.36	2			15	30	30
	7	2	2			2.8	1.57	1.11			15	40	40
	8	2	2			2.58	1.32	1.54			25	40	55
	9	2	1			1.66	1.75	1.25			15	35	30
	10	1	1			2.39	2.21	1.71			35	40	45
	11	2	2			1.81	1.94	1.61			15	40	35
	12	1	1			1.89	1.59	1.48			25	35	45
	9	1	2			2.21	1.53	2.01			20	35	30
	13	2	2			2.69	1.22	1.62			25	40	50
	10	2	1			2.12	2.06	1.04			30	40	35
	8	1	2			3.08	1.56	1.88			30	40	35
	13	1	2			1.71	1.63	1.73			20	45	45
	11	1	2			2.02	2.13	2.16			15	40	40
	9	1	1			2.05	2.07	1.61			20	35	40
	10	1	1			2.34	2.12	1.79			30	40	40
	9	2	1			2.6	2.02	1.26			20	45	35
	10	1	1			2.32	1.9	1.56			20	30	45
	11	1	1			2.13	2.01	1.85			25	45	45
	12	2	1			1.98	2.12	2			20	35	50
	8	1	2			2.49	1.6	1.24			30	40	20
	10	1	2			3.03	1.64	1.74			30	40	55
	8	2	2			2.33	2.31	1.67			30	40	35
	13	1	1			2.07	1.79	1.85			25	45	60
	9	2	2			2.66	1.31	2.68			25	45	50
	10	1	1			2.5	1.17	1.94			25	40	50
	6	2	1			2.41	2.13	1.49			25	25	40
	8	1	1			1.81	1.69	1.35			30	35	30
	11	2	1			2.21	2.04	2.13			15	40	35
	10	2	1			2.63	1.65	1.67			20	45	40
	6	2	1			2.12	1.51	1.75			15	40	40
	10	1	2			2.25	1.75	1.88			20	45	50
	13	1	1			2.93	1.96	1.81			20	50	25
	8	2	1			2.82	1.99	1.83			15	45	35
Figure 4g																Figure 4g
Number of Ca2+ spikes	siCtrl	siSERCA2-#1	siSERCA2-#2		Ca2+ intensity	siCtrl	siSERCA2-#1	siSERCA2-#2		Spike relaxation time (s)	siCtrl	siSERCA2-#1	siSERCA2-#2			Number of Ca2+ spikes
	9	2	3			2.92	1.33	1.49			25	40	25			One-way ANOVA with Bonferroni’s post test	Summary	P Value
	10	2	1			2.68	1.82	1.71			20	35	25			siCtrl vs. siSERCA2-#1	***	<0.0001
	9	1	2			2.5	1.66	1.97			20	45	20			siCtrl vs. siSERCA2-#2	***	<0.0001
	10	1	2			2.28	1.36	1.3			15	30	30
	9	1	2			1.98	1.54	1.81			15	40	30			Ca2+ intensity
	8	2	4			1.89	1.52	1.5			20	35	35			One-way ANOVA with Bonferroni’s post test	Summary	P Value
	8	2	1			1.75	1.42	1.95			25	30	35			siCtrl vs. siSERCA2-#1	***	<0.0001
	8	2	1			1.68	1.8	1.79			20	45	45			siCtrl vs. siSERCA2-#2	***	<0.0001
	11	2	1			1.65	1.55	1.64			20	40	40
	11	2	2			2.57	1.53	1.92			15	40	55			Spike relaxation time (s)
	9	2	2			2.12	1.73	1.64			25	35	50			One-way ANOVA with Bonferroni’s post test	Summary	P Value
	8	1	3			2.36	1.58	2			30	45	45			siCtrl vs. siSERCA2-#1	***	<0.0001
	8	2	2			2.85	1.53	1.56			25	30	40			siCtrl vs. siSERCA2-#2	***	<0.0001
	8	2	2			2.98	1.96	1.93			20	30	40
	10	1	2			2.39	1.67	1.86			25	40	30
	9	1	4			2.72	1.59	1.6			30	35	35
	10	2	5			1.42	1.79	1.39			20	50	20
	9	2	2			1.89	1.54	1.55			35	40	25
	10	1	2			3.08	2.03	1.9			40	40	20
	13	2	3			1.96	1.16	1.98			25	50	25
	10	2	2			2.19	1.84	1.46			20	35	20
	10	2	3			2.54	1.73	1.59			20	30	30
	8	2	3			2.28	1.79	1.31			25	50	35
	7	1	3			2.22	1.46	1.91			15	35	35
	9	1	2			3.04	1.42	1.36			20	40	45
	8	2	2			2.91	1.05	1.36			25	40	44
	7	2	2			3.03	1.27	1.85			25	35	45
	10	1	1			2.14	1.58	1.84			10	40	55
	11	2	1			1.91	1.6	1.58			20	40	45
	8	1	1			2.55	1.5	1.51			10	40	50
	8	2	1			2.23	0.91	1.56			25	40	40
	11	2	1			2.3	1.62	1.38			30	30	30
	9	1	1			2.29	1.4	1.67			15	40	35
	8	2	1			2.08	1.44	1.73			15	30	45
	9	2	1			2.67	1.53	1.54			20	45	40
	12	2	1			2.6	1.69	1.32			15	30	35
	8	2	1			1.99	1.3	1.37			20	30	25
	10	2	1			1.98	1.63	1.89			15	35	20
	10	2	1			2.21	2.02	1.93			20	25	30
	10	2	1			2.41	1.37	1.64			25	45	35
	9	2	2			2.15	1.44	1.99			25	40	30
	8	2	2			1.42	1.48	1.62			15	35	40
	10	1	1			2.61	1.33	1.36			20	40	35
	6	2	1			2.42	1.48	1.77			20	40	40
	11	2	1			2.6	1.29	1.34			35	35	50
	10	2	1			2.41	1.22	1.52			30	40	55
	8	2	1			2.78	1.47	1.91			25	40	45
	8	2	1			3.33	1.53	1.8			20	30	45
	9	1	1			2.67	1.54	1.46			30	40	35
	8	2	0			2.3	1.2	1.54			35	40	35
	9	2	1			2.07	1.35	1.62			20	35	35
	8	2	1			3.04	1.67	1.82			20	40	30
	11	2	1			2.22	1.39	1.56			10	25	25
	9	1	0			2.73	1.49	1.87			20	35	20
	9	2	1			2.66	1.48	1.89			20	30	25
	7	1	1			2.02	1.33	1.91			20	45	35
	8	2	1			2.04	1.45	1.53			20	30	30
	9	1	2			3.05	1.52	1.4			20	35	35
	11	2	2			1.82	1.6	1.92			25	30	35
	8	1	1			3.53	1.92	1.9			15	35	45
	9	2	1			1.76	1.51	1.56			25	35	45
	11	2	2			2.09	1.69	1.89			30	50	50
	7	2	3			2.38	1.27	1.32			35	35	35
	8	2	2			2.98	1.58	1.36			25	35	30
	8	3	1			1.93	1.25	1.44			15	40	30
	8	2	1			2.48	1.28	1.47			25	35	30
	8	2	2			2.39	1.38	1.79			20	45	35
	11	2	1			2.17	1.51	1.48			30	40	25
	10	2	1			1.57	1.72	1.36			15	40	25
	10	2	1			2.12	1.64	1.91			15	45	40
	10	1	2			2.45	1.45	1.63			25	35	45
	8	2	2			2.52	1.46	1.55			25	45	50
	9	2	2			2.32	1.8	1.5			25	35	55
	6	2	2			2.6	1.24	1.78			15	40	40
	10	2	2			2.37	1.68	1.5			25	35	40
	10	2	2			2.79	1.5	1.78			20	25	40
	9	2	2			2.32	1.52	1.47			20	30	50
	8	2	1			2.86	1.73	1.38			25	45	30
	10	2	1			2.69	1.32	1.56			25	45	30
	10	2	1			2.7	1.74	1.63			20	35	20
	12	1	1			2.07	1.41	1.85			20	30	20
	8	1	1			2.47	1.7	1.36			20	40	25
	10	2	2			2.21	1.66	1.64			30	45	25
	9	2	1			2.33	1.55	1.56			25	40	25
	10	2	1			2.15	1.47	1.61			30	45	20
	7	1	1			2.64	1.54	1.73			15	30	30
	8	2	1			3.04	1.18	1.51			25	45	45
	10	1	1			2.61	1.51	1.58			25	35	50
	11	2	1			2.4	1.62	1.76			20	35	50
	8	1	1			2.34	1.46	1.33			20	35	45
	10	2	1			1.95	1.47	1.37			20	35	40
	12	2	1			2.17	1.58	1.76			20	35	20
	8	2	1			1.56	1.56	1.62			20	35	25
	10	2	1			2.22	1.42	1.92			25	30	25
	8	2	4			2.24	1.67	1.35			20	40	25
	7	2	1			2.74	1.39	1.98			15	40	35
	10	1	1			2.62	1.62	1.49			25	25	30
	9	1	1			2.56	1.64	1.72			25	35	35
	10	2	1			2.73	1.76	1.51			20	35	30
	7	1	1			2.27	1.58	1.84			15	35	30
	9	1	1			2.15	1.16	1.53			25	35	35
	10	2	1			2.46	1.16	1.71			15	45	45
	10	1	0			2.66	1.44	1.6			20	30	40
	10	2	1			2.3	1.37	1.45			20	45	40
	8	2	1			2.33	1.58	1.36			20	40	30
	9	2	2			2.86	1.63	1.36			20	45	30
	7	2	1			2.08	1.79	1.35			20	40	35
	10	2	2			2.71	1.6	1.91			20	30	35
	9	2	1			2.53	1.69	1.99			20	30	25
	8	2	1			2.28	1.52	1.81			20	40	25
	8	2	1			2.4	2.1	1.91			30	35	25
	9	2	1			2.49	1.65	1.39			20	30	20
	10	1	0			2.6	1.81	1.38			20	40	40
	11	2	1			1.61	1.29	1.57			15	30	20
	9	2	0			2.5	1.55	1.79			30	50	55
	9	1	1			2.23	1.25	1.5			10	50	25
	8	2	2			2.8	1.77	1.6			20	30	35
	6	2	2			1.84	1.55	1.53			20	45	20
	9	2	1			2.25	1.42	1.74			25	45	20
	11	1	1			2.96	1.4	1.62			20	45	25

## Sheet: Figure 4c-f
Figure 4c	NC	MAN	HGHF		NC	MAN	HGHF		NC	MAN	HGHF
ATP2A1-PCR	0.91	1.05	0.84	ATP2A2-PCR	0.97	0.89	0.63	ATP2A3-PCR	0.9	0.91	0.87
	0.99	0.94	1.06		0.97	0.87	0.62		1.01	0.63	0.68
	1.14	0.84	0.92		0.96	0.7	0.63		1.11	0.95	0.88
	0.93	0.93	1.11		1.19	0.94	0.28		0.92	0.93	0.91
	0.85	0.93	0.99		0.93	0.9	0.36		1.09	0.98	0.78
	1.18	0.91	0.8		0.98	0.96	0.66		0.98	0.8	0.93
Figure 4d	NC	MAN	HGHF		NC	MAN	HGHF		NC	MAN	HGHF
SERCA1	1.17927	0.937894	0.934957	SERCA2	0.94	0.93	0.28	SERCA3	1.08	1.07	0.94
	1.00693	0.984795	0.933265		0.8	0.67	0.19		1.08	1.16	1.15
	0.872136	0.840029	0.834988		1.15	0.88	0.59		1.08	1.04	0.89
	0.777006	0.730692	0.707477		1.01	0.67	0.4		0.87	0.92	0.79
	0.976628	0.94866	1.03143		1.18	1.27	0.24		0.84	0.89	0.73
	1.18803	1.0294	1.03663		0.93	0.86	0.31		1.03	1.07	0.94
Figure 4e	Non-diabetes	KK-Ay	HFD+STZ		Non-diabetes	KK-Ay	HFD+STZ		Non-diabetes	KK-Ay	HFD+STZ
ATP2A1-PCR	0.99	0.91	1.17	ATP2A2-PCR	1.12	0.38	0.45	ATP2A3-PCR	1.19	0.75	1.06
	1.11	1.05	0.91		0.86	0.48	0.54		0.84	0.9	1.03
	1.01	1.02	0.92		0.97	0.39	0.33		0.8	0.79	0.76
	0.94	0.88	0.83		1.11	0.51	0.53		1	0.9	0.85
	0.99	1.19	0.9		0.99	0.35	0.34		0.94	1.14	0.75
	0.97	0.82	1.01		0.95	0.33	0.44		1.23	1.13	0.79
Figure 4f	Non-diabetes	KK-Ay	HFD+STZ		Non-diabetes	KK-Ay	HFD+STZ		Non-diabetes	KK-Ay	HFD+STZ
SERCA1+ OCY (%)	23.81	26.83	25.58	SERCA2+ OCY (%)	58.33	10.53	0	SERCA3+ OCY (%)	3.7	2.44	2.86
	21.15	24.39	21.43		55	7.14	2.38		3.03	6.52	2.7
	20.45	20.59	22.5		77.78	6.06	6.67		3.13	6.98	2.7
	19.61	21.05	18.6		57.69	0	15.38		2.44	3.13	1.89
	20.51	25	22.5		62.5	7.32	9.52		5	2.5	3.23
	25	22.22	23.08		55.17	3.57	10		2.86	4.65	5
	21.74	23.33	21.95		78.38	6.25	11.54		3.57	3.13	5.56
	18.75	24	26.19		72.41	10.71	6.9		3.03	3.03	4.44
Figure 4c
ATP2A1-PCR				ATP2A2-PCR				ATP2A3-PCR
One-way ANOVA with Bonferroni’s post test	Summary	P Value		One-way ANOVA with Bonferroni’s post test	Summary	P Value		One-way ANOVA with Bonferroni’s post test	Summary	P Value
NC vs. MAN	ns	0.9615		NC vs. MAN	ns	0.2952		NC vs. MAN	ns	0.1364
NC vs. HGHF	ns	>0.9999		NC vs. HGHF	***	<0.0001		NC vs. HGHF	ns	0.0646
MAN vs. HGHF	ns	>0.9999		MAN vs. HGHF	***	0.0006		MAN vs. HGHF	ns	>0.9999
Figure 4d
SERCA1				SERCA2				SERCA3
One-way ANOVA with Bonferroni’s post test	Summary	P Value		One-way ANOVA with Bonferroni’s post test	Summary	P Value		One-way ANOVA with Bonferroni’s post test	Summary	P Value
NC vs. MAN	ns	0.8246		NC vs. MAN	ns	0.7461		NC vs. MAN	ns	>0.9999
NC vs. HGHF	ns	0.8438		NC vs. HGHF	***	<0.0001		NC vs. HGHF	ns	0.5896
MAN vs. HGHF	ns	>0.9999		MAN vs. HGHF	***	0.0002		MAN vs. HGHF	ns	0.3206
Figure 4e
ATP2A1-PCR				ATP2A2-PCR				ATP2A3-PCR
One-way ANOVA with Bonferroni’s post test	Summary	P Value		One-way ANOVA with Bonferroni’s post test	Summary	P Value		One-way ANOVA with Bonferroni’s post test	Summary	P Value
Non-diabetes vs. KK-Ay	ns	>0.9999		Non-diabetes vs. KK-Ay	***	<0.0001		Non-diabetes vs. KK-Ay	ns	>0.9999
Non-diabetes vs. HFD+STZ	ns	>0.9999		Non-diabetes vs. HFD+STZ	***	<0.0001		Non-diabetes vs. HFD+STZ	ns	0.5861
KK-Ay vs. HFD+STZ	ns	>0.9999		KK-Ay vs. HFD+STZ	ns	>0.9999		KK-Ay vs. HFD+STZ	ns	>0.9999
Figure 4f
SERCA1+ OCY (%)				SERCA2+ OCY (%)				SERCA3+ OCY (%)
One-way ANOVA with Bonferroni’s post test	Summary	P Value		One-way ANOVA with Bonferroni’s post test	Summary	P Value		One-way ANOVA with Bonferroni’s post test	Summary	P Value
Non-diabetes vs. KK-Ay	ns	0.2271		Non-diabetes vs. KK-Ay	***	<0.0001		Non-diabetes vs. KK-Ay	ns	0.9398
Non-diabetes vs. HFD+STZ	ns	0.6947		Non-diabetes vs. HFD+STZ	***	<0.0001		Non-diabetes vs. HFD+STZ	ns	>0.9999
KK-Ay vs. HFD+STZ	ns	>0.9999		KK-Ay vs. HFD+STZ	ns	>0.9999		KK-Ay vs. HFD+STZ	ns	>0.9999

## Sheet: Figure 5a-d
Figure 5a												Figure 5b
Number of Ca2+ spikes	KK-Ay	KK-Ay+ISTA		Ca2+ intensity	KK-Ay	KK-Ay+ISTA		Spike relaxation time (s)	KK-Ay	KK-Ay+ISTA		Number of Ca2+ spikes	HFD+STZ	HFD+STZ+ISTA		Ca2+ intensity	HFD+STZ	HFD+STZ+ISTA		Spike relaxation time (s)	HFD+STZ	HFD+STZ+ISTA
	1	9			1.58	2.54			35	30			1	7			1.26	2.39			50	15
	2	9			1.45	2.38			30	15			2	9			1.26	2.43			20	10
	1	11			1.17	2.05			30	15			2	11			1.29	2.05			20	15
	1	13			1.48	1.92			40	15			2	8			1.27	1.91			25	20
	2	11			1.5	1.87			35	15			2	9			1.26	1.99			45	15
	1	9			1.45	1.86			30	10			1	9			1.29	1.89			35	15
	3	7			1.33	1.79			35	15			0	9			1.17	1.85			40	15
	0	10			1.24	1.6			30	15			1	10			1.15	1.73			25	20
	1	7			1.19	1.6			40	10			2	9			1.19	2.6			30	15
	3	11			1.17	1.94			35	15			2	13			1.17	2.41			35	15
	1	12			1.13	2.5			30	15			3	9			1.27	1.95			40	15
	1	6			1.19	2.1			25	15			1	9			1.16	1.95			45	20
	1	10			1.62	1.98			30	15			3	7			1.15	1.97			25	15
	1	8			1.41	1.82			40	20			1	9			1.59	2.45			30	20
	3	10			1.4	1.8			40	15			1	10			1.6	2.13			35	25
	2	8			1.51	1.68			45	20			2	8			1.52	1.92			40	25
	3	10			1.52	1.75			25	15			3	8			1.42	2.39			30	20
	2	9			1.16	1.62			35	30			3	8			1.34	2.27			35	15
	2	12			1.1	1.45			15	20			4	9			1.16	1.93			30	20
	2	12			1.51	1.62			35	20			3	10			1.21	2.6			15	25
	2	11			1.38	2.6			45	15			1	9			1.2	2.5			20	20
	2	11			1.33	2.5			50	20			2	10			1.18	2.05			25	15
	1	7			1.24	2.05			25	20			2	8			1.48	1.94			35	15
	1	12			1.48	1.94			35	20			2	8			1.52	2.34			30	10
	2	9			1.22	2.34			35	25			2	9			1.16	2			45	25
	2	10			1.18	2			40	30			3	9			1.19	1.83			30	25
	2	11			1.51	1.83			30	20			2	7			1.26	1.78			40	15
	0	9			1.02	1.78			35	30			2	9			1.41	1.97			25	15
	1	10			1.11	1.97			40	20			1	8			1.38	2.46			25	25
	2	10			1.72	2.07			40	10			1	9			1.37	1.7			30	10
	3	11			1.44	2.17			35	25			1	8			1.57	2.37			45	15
	2	10			1.62	2.01			45	10			4	7			1.13	1.83			30	25
	2	10			1.6	2.53			35	20			3	10			1.19	2.45			30	5
	2	11			1.47	2.08			35	10			3	8			1.47	1.93			25	15
	2	9			1.74	2.25			35	20			2	10			1.32	2.41			20	15
	1	11			1.38	2.47			35	20			1	6			1.09	2.12			30	20
	2	10			1.37	2.13			20	15			3	9			1.41	2.28			25	20
	2	10			1.51	1.91			45	20			4	9			1.64	1.64			15	30
	3	11			1.61	1.72			25	15			2	9			0.98	2.14			40	10
	2	7			1.32	1.6			45	20			3	9			1.77	1.86			25	15
	2	12			1.68	2.09			30	15			1	10			0.94	1.86			40	20
	0	9			1.38	1.85			35	30			1	9			1.03	2.14			40	20
	3	13			1.93	1.28			30	15			2	10			1.21	2.22			40	20
	3	9			1.44	1.37			40	25			2	12			1.5	1.78			30	20
	1	9			1.11	2.01			45	15			2	8			1.43	2.36			20	20
	2	10			1.06	2.08			40	10			3	8			1.29	1.41			25	10
	2	11			1.02	1.85			30	15			2	7			1.42	2			20	5
	0	7			1.33	1.93			45	20			2	10			1.03	2.02			35	15
	3	12			1.13	2.21			50	15			3	12			1.07	1.25			20	25
	1	10			1.08	2.04			25	15			3	8			1.29	2.01			40	25
	1	8			1.2	2.68			45	10			2	9			1.46	2.54			25	25
	2	9			1.36	1.74			25	25			1	9			1.43	2.32			30	20
	2	7			1.64	1.65			40	20			1	8			1.11	2.38			40	30
	2	8			1.03	2.66			30	15			1	8			1.19	1.94			25	15
	1	8			1.27	2.42			35	20			0	10			1.04	2.33			40	15
	0	10			1.35	1.78			35	10			2	10			1.37	2.06			20	20
	2	13			1.55	1.58			40	15			2	12			1.1	1.85			45	25
	1	10			1.51	1.43			30	20			2	6			1.52	2.74			25	15
	3	9			1.58	1.8			45	20			1	7			1.29	1.97			35	25
	1	13			1.51	1.57			25	20			3	6			1	1.87			45	15
	1	13			1.26	2.47			20	20			1	11			1.25	2.29			40	20
	3	12			1.49	2.79			35	15			1	10			1.3	1.38			40	15
	2	11			1.34	2.27			25	20			2	9			0.98	2.31			20	20
	0	8			1.23	1.91			45	20			3	9			1.23	2.65			15	20
	2	8			1.28	1.95			30	15			2	11			1.34	2.61			25	20
	1	11			1.06	1.91			40	30			1	7			1.35	2.25			30	15
	1	12			1.27	2.01			55	25			2	11			1.26	2.65			30	15
	3	9			1.24	1.69			35	20			4	10			1.33	1.89			5	20
	2	12			1.46	1.68			30	20			2	10			1.21	2.36			55	15
	4	11			1.23	1.8			45	25			1	7			1.42	2.17			45	20
	2	8			1.13	2.23			40	10			1	8			1.28	2.17			35	15
	2	8			1.03	2.11			35	20			2	8			1.19	1.76			35	20
	1	7			1.53	2.2			45	20			1	11			1.13	2.39			30	10
	2	9			1.46	1.52			40	20			3	10			1.44	2.13			25	10
	3	8			1.35	1.53			35	20			1	10			1.26	2.26			30	15
	2	12			1.32	1.55			35	5			3	11			1.22	1.76			20	25
	2	11			1.4	1.96			45	15			2	10			1.17	1.61			40	10
	2	11			1.5	2.08			35	10			2	10			1.49	1.55			25	20
	2	13			1.42	1.98			30	15			1	9			1.23	2.86			30	20
	2	9			1.18	1.61			40	15			3	9			1.23	1.87			30	30
	1	13			0.96	2.01			25	15			0	6			1.3	2.17			45	15
	2	15			1.35	1.96			40	25			1	11			1.24	1.78			20	15
	3	10			1.36	2.4			40	15			2	7			1.39	1.66			35	15
	2	9			1.55	1.53			30	20			2	10			1.09	2.04			45	20
	2	9			1.53	1.82			40	15			3	8			1.19	2.11			15	20
	0	11			1.03	2.29			40	20			3	9			1.25	2.63			25	20
	1	12			1.17	1.66			40	25			0	10			1.32	2.07			10	15
	2	10			1.39	2.36			55	20			1	10			1.35	2.3			25	25
	2	11			1.69	2.29			50	20			4	8			1.19	1.73			40	20
	2	13			1.28	2.55			25	20			2	12			1.25	2.17			30	20
	2	9			0.95	2.46			40	15			2	8			1.26	2.11			20	25
	3	9			1.26	2.51			40	15			0	6			1.15	2			40	20
	1	9			1.27	1.85			40	15			3	9			1.22	2.3			30	20
	3	11			1.35	2.18			30	15			2	7			1.39	1.68			35	20
	1	10			1.56	1.82			40	15			1	9			1.13	2.17			30	15
	1	9			1.41	1.73			45	25			1	9			1.2	2.13			45	25
	1	10			1.3	1.68			20	10			1	7			1.29	2.45			35	10
	1	10			1.11	2.06			35	20			3	11			1.56	2.57			35	15
	2	13			1.48	2.06			45	20			2	10			1.53	1.8			35	15
	2	11			1.33	2.39			40	25			2	8			1.23	1.97			25	25
	1	9			1.73	1.92			30	20			3	10			1.19	2.07			45	20
	4	10			1.12	1.66			35	25			2	8			1.24	1.68			50	15
	0	12			1.08	2.35			25	30			2	10			1.38	2.16			35	20
	2	13			1.4	1.68			35	15			0	9			1.27	2.24			45	15
	1	7			1.07	1.61			40	15			1	11			1.4	1.98			45	15
	2	10			1.5	1.79			40	20			2	10			0.98	1.9			25	15
	1	15			1.28	2.01			50	15			2	8			0.85	1.7			35	15
	2	9			1.06	2.12			35	15			5	7			1.23	2.28			35	15
	1	9			1.48	2.36			50	15			1	11			1.21	2.17			55	15
	1	9			1.5	1.85			50	10			2	7			1.44	1.82			20	10
	3	13			1.09	1.58			30	15			1	8			1.27	2.5			30	25
	1	8			1.17	1.79			45	15			1	10			1.68	2.36			50	20
	1	10			1.3	1.73			40	25			1	8			1.15	2.28			35	20
	0	9			1.14	2.1			30	10			3	9			1.02	2.37			35	20
	2	11			1.11	1.98			35	20			3	10			1.1	1.96			30	20
	1	10			1.36	1.78			45	25			4	8			1.16	2			50	20
	2	9			1.41	2.08			35	15			3	11			1.46	1.96			35	15
	2	10			1.32	2.97			35	25			1	6			1.34	1.38			45	15
	1	10			1.54	2.4			40	20			3	10			1.36	1.85			25	20
	2	9			0.83	2.01			40	20			3	10			1.05	2.53			25	20
Figure 5c												Figure 5d
Number of Ca2+ spikes	HGHF	HGHF+ISTA		Ca2+ intensity	HGHF	HGHF+ISTA		Spike relaxation time (s)	HGHF	HGHF+ISTA		Number of Ca2+ spikes	HGHF	HGHF+ISTA		Ca2+ intensity	HGHF	HGHF+ISTA		Spike relaxation time (s)	HGHF	HGHF+ISTA
	2	9			1.44	3.06			35	50			2	2			1.5	1.49			45	50
	1	8			1.66	2.96			30	25			1	1			1.63	1.6			40	55
	2	8			1.56	2.51			45	15			2	1			1.63	1.62			50	40
	2	10			1.35	1.85			65	45			2	2			1.63	1.6			45	40
	1	9			1.54	1.94			50	40			2	1			1.59	1.53			45	50
	2	9			1.62	2.29			75	35			1	1			1.53	1.43			35	40
	0	8			1.52	2.07			60	25			2	1			1.47	1.53			45	50
	1	6			1.35	1.87			75	30			2	2			1.38	1.75			40	45
	2	8			1.78	2.91			45	40			2	1			1.44	1.76			45	50
	2	7			1.72	2.71			50	35			1	1			1.66	1.75			45	40
	1	6			1.49	1.96			55	35			1	2			1.69	1.71			40	55
	2	9			1.49	2.35			45	35			2	1			1.69	1.65			45	60
	1	10			1.66	2.13			60	25			2	1			1.66	1.57			40	35
	1	9			1.44	1.93			55	30			2	1			1.61	1.46			45	50
	2	6			1.21	1.74			60	35			1	1			1.52	1.44			45	45
	2	8			1.33	1.61			60	25			2	2			1.38	1.5			40	55
	1	8			1.55	3.04			55	20			2	2			1.38	1.5			40	35
	1	8			1.86	3.24			50	25			1	2			1.49	1.47			50	40
	2	9			2.03	2.55			50	20			2	1			1.5	1.4			40	35
	2	8			1.93	2.49			45	20			2	1			1.47	1.45			40	40
	1	5			1.72	2.24			65	20			1	1			1.43	1.67			50	35
	2	7			1.51	2.27			60	35			2	1			1.38	1.69			35	40
	3	10			1.39	2.13			50	20			1	2			1.45	1.68			45	35
	2	9			1.43	1.91			55	25			1	2			1.65	1.67			40	30
	2	9			1.46	1.84			60	20			1	1			1.66	1.64			40	45
	2	10			1.44	2.02			55	40			1	2			1.64	1.6			40	40
	2	5			1.38	2.49			55	20			2	1			1.59	1.53			50	45
	2	11			1.27	1.97			65	40			2	1			1.5	1.45			50	50
	2	10			1.4	2.22			45	30			1	2			1.4	1.51			40	45
	2	11			1.07	2.01			45	25			1	1			1.26	1.53			45	40
	2	10			1.29	1.87			55	30			1	2			1.34	1.52			55	40
	2	6			1.9	2.47			60	25			2	1			1.33	1.48			45	50
	2	10			1.31	1.8			55	25			2	2			1.3	1.42			50	45
	2	7			1.72	2.47			65	25			2	2			1.92	1.34			50	40
	2	8			1.93	1.73			50	30			2	2			1.63	1.52			45	45
	2	10			1.69	3.27			70	35			2	1			1.66	1.51			50	45
	1	10			1.61	2.01			55	20			2	2			1.7	1.44			45	55
	2	11			1.43	2.87			45	30			2	2			1.49	1.58			45	45
	2	6			1.31	2.75			60	25			2	2			1.87	1.74			50	40
	1	7			1.55	2.4			60	30			1	1			1.52	1.39			55	45
	2	7			1.96	2.45			60	25			2	2			1.76	1.58			45	55
	1	9			1.87	2.05			65	30			1	1			1.74	1.65			45	50
	1	7			1.61	2.38			50	35			1	2			1.78	1.89			40	40
	2	7			1.04	2.47			55	35			2	2			1.46	1.06			45	50
	2	10			1.2	2.14			55	30			2	2			1.74	1.35			45	45
	1	7			1.15	2.01			60	10			2	2			1.26	1.37			55	45
	2	9			1.34	2.71			50	20			1	2			1.3	1.65			45	45
	1	10			1.34	2.6			40	35			2	1			1.51	1.52			35	45
	2	6			1.21	1.82			65	30			1	2			1.24	1.53			40	45
	2	6			1.35	2.51			55	20			1	2			1.61	1.69			40	55
	2	8			1.6	2.05			60	20			1	2			1.59	1.49			45	50
	2	12			1.7	2.27			60	25			1	2			1.44	1.59			45	40
	2	8			1.82	2.37			60	20			1	2			1.44	1.89			50	50
	1	10			1.55	3.5			55	20			1	1			1.46	1.52			50	45
	2	12			1.35	1.96			55	25			1	1			1.49	1.66			45	35
	2	7			1.37	2.59			40	20			1	1			1.53	1.84			50	40
	2	8			1.54	2.06			45	25			2	2			1.38	1.63			50	50
	2	8			1.91	1.74			55	30			1	2			1.25	1.47			50	50
	1	5			1.38	2.22			60	45			2	2			1.39	1.43			45	50
	2	9			1.57	2.69			60	30			2	2			1.64	1.63			50	40
	2	10			0.99	2.84			55	25			2	2			1.44	1.84			40	50
	2	9			1.52	1.85			55	30			2	2			1.59	1.18			40	50
	1	8			1.59	1.83			55	35			2	1			1.51	1.66			55	45
	2	12			1.68	2.52			45	30			2	2			1.71	1.44			50	45
	2	10			1.7	2.38			50	35			0	2			1.63	1.55			50	45
	3	10			1.52	2.54			55	40			2	1			1.67	1.58			45	45
	2	9			1.25	2.6			50	25			2	1			1.24	1.84			40	35
	1	9			1.09	1.83			45	40			1	1			1.62	1.75			50	40
	2	6			1.53	2.27			50	35			2	2			1.73	1.7			45	45
	2	9			1.68	1.81			40	30			2	1			2.01	1.44			50	45
	2	8			1.63	1.88			60	30			1	1			1.52	1.83			45	50
	2	12			1.81	2.76			60	35			1	1			1.68	1.37			50	50
	2	10			1.06	2			45	15			2	1			1.63	1.62			40	45
	2	6			1.88	2.99			55	15			1	1			1.57	1.69			50	45
	2	7			1.13	1.97			50	30			2	1			1.46	1.62			40	50
	1	8			1.4	2.39			45	25			2	1			1.52	1.26			45	40
	2	7			1.27	2.15			50	20			2	1			1.72	1.75			45	45
	2	9			1.77	2.9			50	15			2	2			1.66	1.63			50	45
	2	6			1.22	1.85			45	35			2	2			1.74	1.68			40	45
	2	7			1.14	2.6			40	30			1	2			1.53	1.57			40	50
	2	10			1.48	2.9			40	30			1	2			1.42	1.58			40	45
	2	9			1.17	2.68			45	35			1	1			1.72	1.7			50	55
	2	12			1.28	2.37			45	15			2	2			1.43	1.61			45	55
	2	7			1.35	2.59			55	25			1	1			1.54	1.66			35	45
	2	5			1.71	1.73			55	25			2	2			1.54	1.24			50	45
	2	5			1.02	2.5			60	20			2	1			1.4	1.6			55	55
	2	11			1.59	2.46			50	15			1	2			1.74	1.74			45	40
	2	9			1.46	2.26			50	35			1	1			1.49	1.32			45	50
	2	9			1.41	2.53			60	25			2	2			1.47	1.68			35	45
	2	7			1.73	2.43			40	30			2	2			1.43	1.58			45	30
	1	9			1.91	2.24			60	25			2	1			1.56	1.43			55	45
	1	11			1.55	2.87			55	30			1	1			1.57	1.51			45	45
	1	9			1.71	2.31			45	20			2	1			1.76	1.42			45	45
	1	8			1.65	2.14			50	35			1	2			1.44	1.67			40	50
	1	11			1.47	2.76			45	25			1	1			1.5	1.36			45	60
	2	7			1.6	2.77			60	20			1	1			1.7	1.43			35	45
	1	8			1.62	2.59			45	25			2	2			1.76	1.67			45	35
	2	9			1.43	2.15			65	25			1	2			1.29	1.5			40	45
	2	8			1.73	2.44			55	35			1	1			1.33	1.6			40	50
	2	9			1.53	2.3			40	40			1	1			1.27	1.84			45	35
	2	7			1.74	2.55			40	20			1	1			1.88	1.63			45	40
	2	8			1.36	2.34			45	30			1	1			1.5	1.42			50	50
	2	7			1.52	2.21			65	30			2	1			1.4	1.58			40	45
	2	8			1.56	2.47			65	30			2	2			1.42	1.81			40	45
	3	8			0.95	2.5			55	35			1	2			1.48	1.59			45	45
	2	10			1.59	2.57			40	25			2	2			1.43	1.32			40	55
	2	9			1.48	2.24			55	25			1	1			1.44	1.65			35	55
	2	11			1.05	1.95			50	30			1	2			1.66	1.44			40	50
	2	11			1.49	2.25			55	30			1	2			1.57	1.57			55	35
	2	11			1.44	2.07			60	30			2	2			1.46	1.97			40	50
	1	10			1.06	1.99			75	30			1	2			1.51	1.55			45	50
	2	10			1.4	2.2			45	20			2	1			1.47	1.62			50	40
	2	9			1.76	1.79			65	35			2	2			1.27	1.54			45	45
	2	8			1.11	1.53			55	25			2	2			1.39	1.53			45	55
	2	7			1.3	2.28			45	25			2	2			1.4	1.67			45	45
	2	7			1.68	2.73			60	30			2	2			1.53	1.33			45	45
	2	8			1.41	2.2			55	30			2	2			1.54	1.65			45	50
	2	7			1.72	2.67			35	20			2	1			1.39	1.55			40	35
	2	12			1.61	2.96			65	30			1	2			1.71	1.62			40	45
	1	9			1.85	2.37			55	25			2	1			1.46	1.44			40	45
Figure 5a												Figure 5b
Number of Ca2+ spikes				Ca2+ intensity				Spike relaxation time (s)				Number of Ca2+ spikes				Ca2+ intensity				Spike relaxation time (s)
Student’s t test	Summary	P Value		Student’s t test	Summary	P Value		Student’s t test	Summary	P Value		Student’s t test	Summary	P Value		Student’s t test	Summary	P Value		Student’s t test	Summary	P Value
KK-Ay+ISTA vs. KK-Ay	***	<0.0001		KK-Ay+ISTA vs. KK-Ay	***	<0.0001		KK-Ay+ISTA vs. KK-Ay	***	<0.0001		HFD+STZ+ISTA vs. HFD+STZ	***	<0.0001		HFD+STZ+ISTA vs. HFD+STZ	***	<0.0001		HFD+STZ+ISTA vs. HFD+STZ	***	<0.0001
Figure 5c												Figure 5d
Number of Ca2+ spikes				Ca2+ intensity				Spike relaxation time (s)				Number of Ca2+ spikes				Ca2+ intensity				Spike relaxation time (s)
Student’s t test	Summary	P Value		Student’s t test	Summary	P Value		Student’s t test	Summary	P Value		Student’s t test	Summary	P Value		Student’s t test	Summary	P Value		Student’s t test	Summary	P Value
HGHF+ISTA vs. HGHF	***	<0.0001		HGHF+ISTA vs. HGHF	***	<0.0001		HGHF+ISTA vs. HGHF	***	<0.0001		HGHF+ISTA vs. HGHF	ns	0.7039		HGHF+ISTA vs. HGHF	ns	0.0807		HGHF+ISTA vs. HGHF	ns	0.3227

## Sheet: Figure 5e-j
Figure 5e	NC						HGHF						HGHF+ISTA								Figure 5e				Figure 5i
Static	8.4	13.2	12.4	10.1	10.9	11.3	15.6	12.8	14.3	20.7	9.4	17.2	15.6	23.9	16.7	9.5	16.9	14			Two-way ANOVA with Bonferroni’s post test	Summary	P Value		ALP activity
FSS	5.2	5.9	4.3	5	6.2	3.5	16	15.2	16.2	6.7	16.7	15.6	5.3	5.2	3.9	7.4	9.2	7.2			Static:NC vs. FSS:NC	*	0.0343		Two-way ANOVA with Bonferroni’s post test	Summary	P Value
																					Static:HGHF vs. FSS:HGHF	ns	>0.9999		Static:NC vs. FSS:NC	***	<0.0001
Figure 5h	NC						HGHF						HGHF+ISTA								Static:HGHF+ISTA vs. FSS:HGHF+ISTA	***	0.0001		Static:HGHF vs. FSS:HGHF	ns	>0.9999
Static	24.78	35.85	22.63	36.65	40.85	44.12	23.01	23	26.25	28.63	24.01	26.84	28.74	28.66	27.75	28.13	24.7	29.7			FSS:NC vs. FSS:HGHF	***	<0.0001		Static:HGHF+ISTA vs. FSS:HGHF+ISTA	ns	>0.9999
FSS	67.85	83.32	65.54	75.52	49.96	55.52	24.27	34.13	34.98	34.75	33.14	32.19	37.17	37.71	27.05	28.41	32.44	28.9			FSS:NC vs. FSS:HGHF+ISTA	ns	>0.9999		FSS:NC vs. FSS:HGHF	***	<0.0001
																									FSS:NC vs. FSS:HGHF+ISTA	***	<0.0001
Figure 5i	NC						HGHF						HGHF+ISTA								Figure 5h
Static	2.15	2.49	3.22	1.85	2.45	2.85	1.65	2.27	1.59	1.53	1.73	2.17	1.41	2.05	1.38	1.57	2.48	1.71			ALP positive area				Figure 5j
FSS	6.58	5.54	5.59	6.66	4.49	3.85	1.69	2.65	2.31	1.8	1.96	2.37	1.6	2.22	2.14	2.22	1.83	2.23			Two-way ANOVA with Bonferroni’s post test	Summary	P Value		Alizarin Red noudule area
																					Static:NC vs. FSS:NC	***	<0.0001		Two-way ANOVA with Bonferroni’s post test	Summary	P Value
Figure 5j	NC						HGHF						HGHF+ISTA								Static:HGHF vs. FSS:HGHF	ns	>0.9999		Static:NC vs. FSS:NC	***	<0.0001
Static	28.85	26.63	32.24	40.21	12.25	15.56	20.89	17.97	21.83	26.99	19.88	14.44	17.89	20.65	19.65	18.38	18.08	21.35			Static:HGHF+ISTA vs. FSS:HGHF+ISTA	ns	>0.9999		Static:HGHF vs. FSS:HGHF	ns	>0.9999
FSS	85.52	77.75	55.58	65.25	80.52	74.56	28.43	27.81	24.67	18.6	27.02	22.09	21.15	23.58	25.48	18.25	24.81	21.71			FSS:NC vs. FSS:HGHF	***	<0.0001		Static:HGHF+ISTA vs. FSS:HGHF+ISTA	ns	>0.9999
																					FSS:NC vs. FSS:HGHF+ISTA	***	<0.0001		FSS:NC vs. FSS:HGHF	***	<0.0001
																									FSS:NC vs. FSS:HGHF+ISTA	***	<0.0001

## Sheet: Figure 6
Figure 6c																		Figure 6c
BV/TV (%)	KK-Ay								KK-Ay+ISTA									BV/TV (%)			Tb.Sp (μm)
Control	15.68	15.39	11.86	15.24	13.17	16	13.92	14.19	14.85	13.11	17.04	15.92	11.83	11.92	16.2	13.92		Two-way ANOVA with Bonferroni’s post test	Summary	P Value	Two-way ANOVA with Bonferroni’s post test	Summary	P Value
Loaded	15.51	16.4	13.32	15.89	10.38	15.35	16.55	12.49	20.23	19.69	23.94	17.62	21.54	15.33	17.09	20.06		Control:KK-Ay vs. Control:KK-Ay+ISTA	ns	>0.9999	Control:KK-Ay vs. Control:KK-Ay+ISTA	ns	0.0717
																		Control:KK-Ay vs. Loaded:KK-Ay	ns	>0.9999	Control:KK-Ay vs. Loaded:KK-Ay	ns	>0.9999
Tb.Sp (μm)	KK-Ay								KK-Ay+ISTA									Control:KK-Ay+ISTA vs. Loaded:KK-Ay+ISTA	***	0.0003	Control:KK-Ay+ISTA vs. Loaded:KK-Ay+ISTA	***	0.0009
Control	220.07	201.8	216.33	233.13	227.72	236.52	204.78	217.93	215.09	200.44	191.96	191.92	184.78	166.74	231.5	155.31		Loaded:KK-Ay vs. Loaded:KK-Ay+ISTA	***	0.0004	Loaded:KK-Ay vs. Loaded:KK-Ay+ISTA	***	<0.0001
Loaded	213.3	214.26	183.99	175.28	213.07	241.31	184.21	236.52	151.47	110.33	156.12	174.18	142.6	145.57	153.8	145.64
																		Tb.Th (μm)			Tb.N (1/mm)
Tb.Th (μm)	KK-Ay								KK-Ay+ISTA									Two-way ANOVA with Bonferroni’s post test	Summary	P Value	Two-way ANOVA with Bonferroni’s post test	Summary	P Value
Control	34.8	30.01	34.47	32.71	31.72	33.29	30.3	32.22	34.94	31.62	30.04	31.68	30.1	35.02	33.57	34.38		Control:KK-Ay vs. Control:KK-Ay+ISTA	ns	>0.9999	Control:KK-Ay vs. Control:KK-Ay+ISTA	ns	>0.9999
Loaded	30.06	31.25	33.05	28.66	28.43	33.12	33.13	38.4	43.34	40.79	39.36	37.44	47.48	44.81	39.09	38.26		Control:KK-Ay vs. Loaded:KK-Ay	ns	>0.9999	Control:KK-Ay vs. Loaded:KK-Ay	ns	0.5509
																		Control:KK-Ay+ISTA vs. Loaded:KK-Ay+ISTA	***	<0.0001	Control:KK-Ay+ISTA vs. Loaded:KK-Ay+ISTA	***	<0.0001
Tb.N (1/mm)	KK-Ay								KK-Ay+ISTA									Loaded:KK-Ay vs. Loaded:KK-Ay+ISTA	***	<0.0001	Loaded:KK-Ay vs. Loaded:KK-Ay+ISTA	**	0.0018
Control	4.44	3.83	4.43	4.42	4.66	3.85	3.78	3.99	4.11	4.09	4.11	3.46	4.04	4.17	3.97	4.28
Loaded	4.2	4.9	4.17	4.53	4.01	5.18	4.29	4.96	5.75	5.7	6.24	5.47	4.89	5.27	4.65	4.92		Figure 6d
																		Ct.Po (%)
Figure 6d	KK-Ay								KK-Ay+ISTA									Two-way ANOVA with Bonferroni’s post test	Summary	P Value
Control	5.79	7.5	6.26	6.36	6.19	6.91	7.67	6.76	6.67	7.98	6.59	7.5	5.91	7.54	7.84	8.07		Control:KK-Ay vs. Control:KK-Ay+ISTA	ns	0.4424
Loaded	6.16	7.21	7.54	7.08	7.22	6.25	7.2	8.14	2.49	2.52	2.35	2.54	2.22	1.64	2.41	2.65		Control:KK-Ay vs. Loaded:KK-Ay	ns	>0.9999
																		Control:KK-Ay+ISTA vs. Loaded:KK-Ay+ISTA	***	<0.0001
Figure 6e																		Loaded:KK-Ay vs. Loaded:KK-Ay+ISTA	***	<0.0001
Ultimate Load (N)	KK-Ay								KK-Ay+ISTA
Control	10.53	11.24	10.22	9.87	8.56	8.93	8.65	8.94	9.52	9.92	10.24	7.87	12.23	10.45	10.52	8.74		Figure 6e
Loaded	8.93	7.52	11.15	12.06	10.45	8.53	8.92	9.67	10.55	12.33	15.56	18.82	16.54	14.77	12.83	12.68		Ultimate Load (N)			Stiffness (N/mm)
																		Two-way ANOVA with Bonferroni’s post test	Summary	P Value	Two-way ANOVA with Bonferroni’s post test	Summary	P Value
Stiffness (N/mm)	KK-Ay								KK-Ay+ISTA									Control:KK-Ay vs. Control:KK-Ay+ISTA	ns	0.9827	Control:KK-Ay vs. Control:KK-Ay+ISTA	ns	0.9992
Control	57.86	92.6	71.68	59.57	70.25	51.79	68.59	51.51	64.32	58.82	67.03	73.21	64.54	58.29	66.69	77.34		Control:KK-Ay vs. Loaded:KK-Ay	ns	>0.9999	Control:KK-Ay vs. Loaded:KK-Ay	ns	0.9237
Loaded	79.56	64.66	51.82	81.12	60.52	84.32	65.13	67.55	99.47	75.42	79.71	95.66	92.04	106.91	113.88	67.25		Control:KK-Ay+ISTA vs. Loaded:KK-Ay+ISTA	***	0.0002	Control:KK-Ay+ISTA vs. Loaded:KK-Ay+ISTA	**	0.002
																		Loaded:KK-Ay vs. Loaded:KK-Ay+ISTA	***	<0.0001	Loaded:KK-Ay vs. Loaded:KK-Ay+ISTA	**	0.0071
Figure 6f sclerostin	KK-Ay								KK-Ay+ISTA
Control	65.2	70	75.9	74.2	75	80	72.2	68	62.5	72.7	53.9	68.8	66.7	65.2	58.3	61.9		Figure 6f sclerostin
Loaded	75	78.3	68.8	68.2	69.2	60.9	68.8	84.9	21.7	20	21.9	22.2	18.8	27.3	24	25		Two-way ANOVA with Bonferroni’s post test	Summary	P Value
																		Control:KK-Ay vs. Control:KK-Ay+ISTA	*	0.0192
Figure 6g RANKL	KK-Ay								KK-Ay+ISTA									Control:KK-Ay vs. Loaded:KK-Ay	ns	>0.9999
Control	69.8	60.9	73.3	78.8	68.6	63.9	69.2	71.4	70.6	67.7	71.4	81.8	63.3	83.9	73.3	62.5		Control:KK-Ay+ISTA vs. Loaded:KK-Ay+ISTA	***	<0.0001
Loaded	68.3	68.4	72.7	70	75	68.2	68.8	72.7	20	20	21.2	21.1	25.7	20	27.3	31.3		Loaded:KK-Ay vs. Loaded:KK-Ay+ISTA	***	<0.0001
Figure 6h OPG	KK-Ay								KK-Ay+ISTA									Figure 6g RANKL
Control	8.3	15.2	7.3	10.5	10.7	12.1	13.2	7.5	16.1	14.3	16.7	18.2	9.7	13.8	10	15.2		Two-way ANOVA with Bonferroni’s post test	Summary	P Value
Loaded	10.5	11.9	9.1	7.7	15.6	11.1	13.6	15.2	66.7	68.4	65.4	71.4	63.6	69	71	57.9		Control:KK-Ay vs. Control:KK-Ay+ISTA	ns	>0.9999
																		Control:KK-Ay vs. Loaded:KK-Ay	ns	>0.9999
Figure 6i																		Control:KK-Ay+ISTA vs. Loaded:KK-Ay+ISTA	***	<0.0001
N.OC/BS (1/mm)	KK-Ay								KK-Ay+ISTA									Loaded:KK-Ay vs. Loaded:KK-Ay+ISTA	***	<0.0001
Control	9.01	9.59	9.28	8.59	8.49	8.97	8.24	9.75	8.04	7.9	9	7.63	8.62	7.98	7.02	7.41
Loaded	7.03	9.7	6.6	9.32	8.9	9.16	9.22	9.35	3.69	2.01	3.64	2.65	3.95	3.93	3.64	3.37		Figure 6h OPG
																		Two-way ANOVA with Bonferroni’s post test	Summary	P Value
Figure 6j																		Control:KK-Ay vs. Control:KK-Ay+ISTA	ns	0.2299
N.OB/BS (1/mm)	KK-Ay								KK-Ay+ISTA									Control:KK-Ay vs. Loaded:KK-Ay	ns	>0.9999
Control	4.57	6.39	4.92	5.29	4.2	4.4	3.41	5.07	4	7.03	6.02	4.85	2.84	5.17	2.93	4.25		Control:KK-Ay+ISTA vs. Loaded:KK-Ay+ISTA	***	<0.0001
Loaded	4.14	2.16	3.17	4.33	3.15	4.22	5.14	4.56	11.61	8.8	8.97	11.13	6.48	7.02	9.19	9.62		Loaded:KK-Ay vs. Loaded:KK-Ay+ISTA	***	<0.0001
Figure 6k	KK-Ay								KK-Ay+ISTA									Figure 6d
Control	0.68	0.73	0.69	0.78	0.75	0.64	0.48	0.71	0.74	0.76	0.37	0.64	0.75	0.9	0.52	0.63		N.OC/BS (1/mm)
Loaded	0.9	0.78	0.67	0.7	0.65	0.84	0.83	0.77	1.41	1.44	1.59	1.67	1.84	0.93	1.38	1.67		Two-way ANOVA with Bonferroni’s post test	Summary	P Value
																		Control:KK-Ay vs. Control:KK-Ay+ISTA	ns	0.0837
																		Control:KK-Ay vs. Loaded:KK-Ay	ns	>0.9999
																		Control:KK-Ay+ISTA vs. Loaded:KK-Ay+ISTA	***	<0.0001
																		Loaded:KK-Ay vs. Loaded:KK-Ay+ISTA	***	<0.0001
																		Figure 6d
																		N.OB/BS (1/mm)
																		Two-way ANOVA with Bonferroni’s post test	Summary	P Value
																		Control:KK-Ay vs. Control:KK-Ay+ISTA	ns	>0.9999
																		Control:KK-Ay vs. Loaded:KK-Ay	ns	>0.9999
																		Control:KK-Ay+ISTA vs. Loaded:KK-Ay+ISTA	***	<0.0001
																		Loaded:KK-Ay vs. Loaded:KK-Ay+ISTA	***	<0.0001
																		Figure 6d
																		MAR
																		Two-way ANOVA with Bonferroni’s post test	Summary	P Value
																		Control:KK-Ay vs. Control:KK-Ay+ISTA	ns	>0.9999
																		Control:KK-Ay vs. Loaded:KK-Ay	ns	>0.9999
																		Control:KK-Ay+ISTA vs. Loaded:KK-Ay+ISTA	***	<0.0001
																		Loaded:KK-Ay vs. Loaded:KK-Ay+ISTA	***	<0.0001

[truncated: 20 more sheets: Figure 7, Figure 8, Figure 9, Figure S1, Figure S3, Figure S4, Figure S5, Figure S6, Figure S7, Figure S8, Figure S9, Figure S10, Figure S11, Figure S12, Figure S13, Figure S14, Figure S15, Figure S16, Figure S17, Figure S18]
